# Supplementary material for: All-visible-light-driven salicylidene schiff-base-functionalized artificial molecular motors
Source: Nat Commun. 2024 Jul 31;15:6461. doi: 10.1038/s41467-024-50587-4 (PMC11291758; doi:10.1038/s41467-024-50587-4)
Supplement: Supplementary file 3 — Source Data [file 41467_2024_50587_MOESM3_ESM.txt]

Gibbs free energy (r2scan-3c/CPCM(CH2Cl2)) = -1314.11291370 Eh
M1-oR
C        2.847769000     -1.494843000     -0.505958000
C        3.957761000     -0.674622000     -0.544456000
C        3.901918000      0.585903000      0.076505000
C        2.735422000      0.944547000      0.764643000
C        1.600819000      0.128187000      0.812782000
C        1.643626000     -1.085725000      0.102962000
C        0.677468000     -2.182628000      0.006108000
C        0.447350000      0.525848000      1.688125000
C        1.512552000     -3.447269000     -0.189137000
C        2.709058000     -2.905671000     -1.015590000
C        1.993140000     -4.034055000      1.144362000
C       -1.643527000     -1.085790000     -0.103355000
C       -1.600691000      0.128471000     -0.812562000
C       -2.735369000      0.944716000     -0.764228000
C       -3.901957000      0.585644000     -0.076465000
C       -3.957792000     -0.675173000      0.543904000
C       -2.847726000     -1.495285000      0.505199000
C       -2.708965000     -2.906330000      1.014219000
C       -1.512314000     -3.447464000      0.187671000
C       -0.677307000     -2.182671000     -0.006924000
C       -1.992699000     -4.033697000     -1.146144000
C       -0.447060000      0.526671000     -1.687449000
C       -5.066226000      1.495179000     -0.051449000
C        5.066107000      1.495549000      0.051716000
C        6.376382000      0.996182000      0.102648000
C        7.468983000      1.856434000      0.075883000
C        7.277953000      3.234664000     -0.002386000
C        5.981900000      3.744160000     -0.053562000
C        4.888257000      2.885216000     -0.027490000
C       -6.376450000      0.995727000     -0.102858000
C       -7.469128000      1.855875000     -0.075893000
C       -7.278228000      3.234085000      0.003055000
C       -5.982227000      3.743665000      0.054711000
C       -4.888508000      2.884824000      0.028439000
H        4.863419000     -0.998610000     -1.051517000
H        2.725583000      1.871553000      1.333637000
H       -0.043114000     -0.355232000      2.113524000
H       -0.323292000      1.075819000      1.134679000
H        0.795588000      1.169112000      2.501509000
H        0.958645000     -4.210251000     -0.745000000
H        2.456932000     -2.906238000     -2.085550000
H        3.622649000     -3.495932000     -0.884494000
H        2.587140000     -3.294792000      1.694613000
H        2.618281000     -4.917424000      0.972361000
H        1.148290000     -4.327674000      1.775697000
H       -2.725504000      1.872005000     -1.332765000
H       -4.863501000     -0.999469000      1.050675000
H       -3.622492000     -3.496606000      0.882746000
H       -2.456971000     -2.907355000      2.084210000
H       -0.958410000     -4.210648000      0.743257000
H       -2.586683000     -3.294234000     -1.696143000
H       -2.617799000     -4.917185000     -0.974607000
H       -1.147750000     -4.326979000     -1.777503000
H        0.043560000     -0.354157000     -2.113197000
H        0.323427000      1.076408000     -1.133544000
H       -0.795164000      1.170334000     -2.500575000
H        6.540811000     -0.074385000      0.189197000
H        8.474976000      1.448452000      0.125689000
H        8.131853000      3.905949000     -0.023429000
H        5.821023000      4.816602000     -0.123923000
H        3.883281000      3.293516000     -0.093362000
H       -6.540775000     -0.074812000     -0.189941000
H       -8.475077000      1.447833000     -0.126078000
H       -8.132188000      3.905289000      0.024252000
H       -5.821452000      4.816087000      0.125601000
H       -3.883578000      3.293179000      0.094685000

Gibbs free energy (r2scan-3c/CPCM(CH2Cl2)) = -1464.55554672 Eh
M1-oOH
C        2.848150000      1.669702000      0.473831000
C        3.937790000      0.826331000      0.533710000
C        3.858160000     -0.462157000     -0.020152000
C        2.682903000     -0.828350000     -0.700030000
C        1.567676000      0.021540000     -0.793845000
C        1.642339000      1.250963000     -0.123787000
C        0.676271000      2.352312000     -0.031122000
C        0.423752000     -0.375226000     -1.678942000
C        1.514717000      3.619109000      0.129918000
C        2.725269000      3.094971000      0.947173000
C        1.969261000      4.182815000     -1.222350000
C       -1.642494000      1.250578000      0.121798000
C       -1.567445000      0.021916000      0.793208000
C       -2.682404000     -0.828430000      0.700323000
C       -3.857784000     -0.463340000      0.020068000
C       -3.937821000      0.824512000     -0.535211000
C       -2.848437000      1.668281000     -0.476284000
C       -2.725997000      3.093057000     -0.951219000
C       -1.515613000      3.618486000     -0.134545000
C       -0.676772000      2.352130000      0.027912000
C       -1.970345000      4.183563000      1.217087000
C       -0.423409000     -0.373521000      1.678754000
C       -5.015712000     -1.381104000     -0.061192000
C        5.016377000     -1.379469000      0.062126000
C        4.870092000     -2.695392000      0.529436000
C        5.970351000     -3.543698000      0.620372000
C        7.235765000     -3.093664000      0.252125000
C        7.394821000     -1.786465000     -0.205046000
C        6.296834000     -0.938647000     -0.302222000
C       -4.869030000     -2.697455000     -0.527165000
C       -5.969021000     -3.546208000     -0.617162000
C       -7.234556000     -3.096208000     -0.249290000
C       -7.394006000     -1.788593000      0.206555000
C       -6.296286000     -0.940320000      0.302789000
O       -2.578702000     -2.022535000      1.367198000
O        2.579588000     -2.023209000     -1.365613000
H        4.860336000      1.138396000      1.018506000
H       -0.229710000     -1.119483000     -1.206492000
H        0.803227000     -0.821830000     -2.603091000
H       -0.191005000      0.492420000     -1.925236000
H        0.968803000      4.390982000      0.681466000
H        2.496382000      3.132978000      2.021731000
H        3.637051000      3.678806000      0.777731000
H        1.111612000      4.462773000     -1.842839000
H        2.554529000      3.434684000     -1.769984000
H        2.595339000      5.070547000     -1.078326000
H       -4.860470000      1.135757000     -1.020339000
H       -3.637962000      3.676799000     -0.782441000
H       -2.497111000      3.129929000     -2.025817000
H       -0.969937000      4.389912000     -0.686951000
H       -1.112790000      4.464452000      1.837283000
H       -2.555416000      3.435876000      1.765536000
H       -2.596670000      5.070957000      1.072062000
H       -0.802762000     -0.819245000      2.603379000
H        0.191071000      0.494584000      1.924122000
H        0.230297000     -1.118084000      1.207124000
H        3.892618000     -3.045342000      0.854156000
H        5.838168000     -4.556172000      0.991840000
H        8.093796000     -3.756050000      0.323624000
H        8.378585000     -1.427643000     -0.495284000
H        6.423757000      0.074626000     -0.674501000
H       -3.891460000     -3.047421000     -0.851579000
H       -5.836535000     -4.559021000     -0.987599000
H       -8.092376000     -3.758946000     -0.320050000
H       -8.377867000     -1.429795000      0.496493000
H       -6.423510000      0.073293000      0.674036000
H       -3.433856000     -2.477198000      1.342884000
H        3.434889000     -2.477566000     -1.340796000

Gibbs free energy (r2scan-3c/CPCM(CH2Cl2)) = -1500.93322547 Eh
M1-H
C       -2.861231000      1.905202000     -0.383931000
C       -3.971955000      1.094041000     -0.356560000
C       -3.878970000     -0.153652000      0.290825000
C       -2.683945000     -0.512036000      0.928580000
C       -1.543484000      0.295474000      0.903189000
C       -1.625268000      1.496330000      0.173913000
C       -0.664883000      2.586135000      0.012318000
C       -0.344033000     -0.098830000      1.714723000
C       -1.500774000      3.853413000     -0.155881000
C       -2.739305000      3.309296000     -0.914471000
C       -1.909785000      4.457101000      1.194018000
C        1.639556000      1.477065000     -0.202660000
C        1.546212000      0.262827000     -0.908025000
C        2.679157000     -0.555535000     -0.918020000
C        3.877933000     -0.195655000     -0.288225000
C        3.982873000      1.063658000      0.334355000
C        2.879634000      1.885357000      0.346435000
C        2.771102000      3.300782000      0.849066000
C        1.537499000      3.841312000      0.079933000
C        0.689554000      2.578909000     -0.062643000
C        1.951824000      4.413640000     -1.281939000
C        0.342686000     -0.136460000     -1.711048000
C        4.995297000     -1.126418000     -0.350197000
C       -5.005000000     -1.072559000      0.370290000
N       -6.143749000     -0.827370000     -0.172490000
N        6.137253000     -0.880703000      0.185540000
C        7.139412000     -1.861817000      0.137404000
C       -7.155518000     -1.797452000     -0.105291000
C        8.465377000     -1.437286000     -0.033126000
C        9.498940000     -2.364704000     -0.078948000
C        9.233772000     -3.725226000      0.077534000
C        7.921882000     -4.149877000      0.281392000
C        6.878120000     -3.230960000      0.310431000
C       -6.907361000     -3.172661000     -0.246701000
C       -7.960203000     -4.080392000     -0.199709000
C       -9.268362000     -3.638361000     -0.009185000
C       -9.520479000     -2.272111000      0.115712000
C       -8.477671000     -1.356174000      0.051852000
H       -4.914804000      1.408696000     -0.794311000
H       -2.651134000     -1.445361000      1.488395000
H        0.386033000     -0.667120000      1.126045000
H       -0.650047000     -0.724815000      2.557774000
H        0.178911000      0.783629000      2.095914000
H       -0.970158000      4.605626000     -0.747369000
H       -2.540122000      3.293808000     -1.995137000
H       -3.642356000      3.905448000     -0.745907000
H       -1.032948000      4.749752000      1.780414000
H       -2.482936000      3.729214000      1.780296000
H       -2.534708000      5.343991000      1.042016000
H        2.637277000     -1.499403000     -1.459252000
H        4.928866000      1.378194000      0.765357000
H        3.679658000      3.884952000      0.668574000
H        2.572107000      3.308634000      1.929849000
H        1.014233000      4.610281000      0.656234000
H        2.517826000      3.668538000     -1.853348000
H        2.585232000      5.297421000     -1.148019000
H        1.077668000      4.702673000     -1.874089000
H       -0.172353000      0.742994000     -2.109547000
H       -0.392185000     -0.686155000     -1.110807000
H        0.642433000     -0.781917000     -2.541563000
H        4.806767000     -2.060078000     -0.902907000
H       -4.825999000     -1.996147000      0.942736000
H        8.665514000     -0.374994000     -0.143441000
H       10.519840000     -2.023279000     -0.227748000
H       10.045165000     -4.446941000      0.056863000
H        7.709149000     -5.205451000      0.428962000
H        5.862410000     -3.567038000      0.501190000
H       -5.894573000     -3.522960000     -0.427113000
H       -7.757559000     -5.141073000     -0.322833000
H      -10.086893000     -4.351424000      0.025509000
H      -10.538340000     -1.917396000      0.253847000
H       -8.667528000     -0.289735000      0.137589000

Gibbs free energy (r2scan-3c/CPCM(CH2Cl2)) = -1729.87815710 Eh
M1-OMe
C       -2.194556000     -2.818279000      0.401248000
C       -3.475520000     -2.324452000      0.441640000
C       -3.749523000     -1.070445000     -0.139578000
C       -2.709950000     -0.383306000     -0.796250000
C       -1.393358000     -0.870054000     -0.850654000
C       -1.136946000     -2.078043000     -0.178787000
C        0.081620000     -2.882803000     -0.102628000
C       -0.375364000     -0.176312000     -1.704709000
O       -3.027241000      0.773661000     -1.479437000
C       -0.386545000     -4.330115000      0.036581000
C       -1.687909000     -4.159280000      0.862035000
C       -0.683680000     -4.969596000     -1.326067000
C        2.035134000     -1.222684000      0.070071000
C        1.654280000     -0.092990000      0.815021000
C        2.541467000      0.996016000      0.810189000
C        3.776262000      0.969581000      0.132962000
C        4.166929000     -0.214113000     -0.524086000
C        3.313353000     -1.290116000     -0.533785000
C        3.549021000     -2.673728000     -1.079242000
C        2.525305000     -3.527690000     -0.287385000
C        1.390917000     -2.527510000     -0.072762000
C        3.124932000     -4.006985000      1.041104000
O        2.238038000      2.112600000      1.563138000
C        0.439208000     -0.061918000      1.692229000
C        4.633676000      2.143677000      0.160536000
C       -5.083669000     -0.492594000     -0.109631000
N       -6.075093000     -1.089014000      0.454194000
N        5.782909000      2.165955000     -0.418557000
C        6.517094000      3.361582000     -0.413031000
C       -7.313512000     -0.432248000      0.511291000
C        5.923326000      4.623771000     -0.579361000
C        6.710967000      5.769980000     -0.594202000
C        8.093736000      5.680772000     -0.441898000
C        8.688882000      4.427963000     -0.292685000
C        7.912261000      3.275831000     -0.294385000
C       -7.437698000      0.943660000      0.765852000
C       -8.696916000      1.529483000      0.840379000
C       -9.846559000      0.761864000      0.661041000
C       -9.727934000     -0.607694000      0.423741000
C       -8.474964000     -1.205336000      0.365730000
C        1.315781000      3.012623000      0.922889000
C       -2.680548000      1.979334000     -0.774731000
H       -4.286719000     -2.887162000      0.894699000
H       -0.866913000      0.329280000     -2.539844000
H        0.350066000     -0.897795000     -2.090482000
H        0.195410000      0.578547000     -1.149676000
H        0.348829000     -4.937059000      0.573190000
H       -1.450917000     -4.134058000      1.934801000
H       -2.410344000     -4.965065000      0.694402000
H        0.211202000     -4.995486000     -1.956026000
H       -1.455449000     -4.398904000     -1.855935000
H       -1.044092000     -5.995884000     -1.195812000
H        5.145070000     -0.260637000     -0.994257000
H        4.582316000     -3.010996000     -0.945629000
H        3.316646000     -2.709797000     -2.152704000
H        2.190943000     -4.390880000     -0.870766000
H        3.954809000     -4.698312000      0.858111000
H        2.376110000     -4.520877000      1.652303000
H        3.507148000     -3.155874000      1.616933000
H       -0.443918000      0.332680000      1.174685000
H        0.621701000      0.571671000      2.564001000
H        0.184867000     -1.072879000      2.022187000
H        4.253916000      3.009197000      0.717320000
H       -5.204644000      0.476785000     -0.608693000
H        4.849752000      4.698913000     -0.730623000
H        6.241459000      6.739886000     -0.736210000
H        8.704613000      6.578704000     -0.455797000
H        9.767179000      4.347819000     -0.183945000
H        8.369799000      2.295934000     -0.188533000
H       -6.547440000      1.542713000      0.938239000
H       -8.780674000      2.592588000      1.050425000
H      -10.827647000      1.223837000      0.721775000
H      -10.618959000     -1.215941000      0.293057000
H       -8.375317000     -2.273300000      0.191775000
H        1.742974000      3.393854000     -0.014110000
H        1.154298000      3.838326000      1.619059000
H        0.360570000      2.517138000      0.712030000
H       -3.222435000      2.033512000      0.178813000
H       -2.978230000      2.810597000     -1.417303000
H       -1.602015000      2.030361000     -0.583694000

Gibbs free energy (r2scan-3c/CPCM(CH2Cl2)) = -1651.39787289 Eh
M1-OH
C       -2.785031000      2.445524000     -0.713534000
C       -3.865414000      1.612291000     -0.850918000
C       -3.837368000      0.330878000     -0.257337000
C       -2.706965000     -0.052505000      0.513137000
C       -1.599703000      0.801643000      0.676689000
C       -1.628575000      2.022500000     -0.009557000
C       -0.659074000      3.119482000     -0.035487000
C       -0.518085000      0.395757000      1.631293000
O       -2.673944000     -1.249675000      1.128721000
C       -1.474700000      4.389535000     -0.265988000
C       -2.612824000      3.867245000     -1.181364000
C       -2.038167000      4.954823000      1.044023000
C        1.656597000      2.009048000     -0.016450000
C        1.617858000      0.792715000     -0.710196000
C        2.718051000     -0.071458000     -0.551745000
C        3.851304000      0.297819000      0.221439000
C        3.889771000      1.575326000      0.822790000
C        2.816333000      2.418269000      0.690250000
C        2.655734000      3.838496000      1.166674000
C        1.522084000      4.375667000      0.254338000
C        0.696107000      3.113778000      0.016053000
C        2.090423000      4.944240000     -1.052128000
O        2.675519000     -1.264184000     -1.175323000
C        0.533262000      0.401661000     -1.667590000
C        4.978519000     -0.582401000      0.361200000
C       -4.971958000     -0.539035000     -0.401573000
N       -5.001159000     -1.716958000      0.140905000
N        4.998578000     -1.757362000     -0.188000000
C        6.128970000     -2.582394000     -0.094427000
C       -6.137386000     -2.533455000      0.043229000
C        5.923283000     -3.968898000     -0.078167000
C        7.005390000     -4.836112000      0.007743000
C        8.306522000     -4.336607000      0.055442000
C        8.516294000     -2.959013000      0.011157000
C        7.439893000     -2.082184000     -0.065055000
C       -7.444995000     -2.024618000      0.013292000
C       -8.526948000     -2.894212000     -0.067230000
C       -8.326237000     -4.273033000     -0.115183000
C       -7.028495000     -4.781225000     -0.066888000
C       -5.940934000     -3.921308000      0.023052000
H        3.541398000     -1.736062000     -0.944400000
H       -3.543356000     -1.713269000      0.894094000
H       -4.755044000      1.923879000     -1.395216000
H        0.172481000     -0.334173000      1.190271000
H       -0.959925000     -0.074526000      2.514869000
H        0.070972000      1.261068000      1.941187000
H       -0.880740000      5.157891000     -0.770161000
H       -2.290501000      3.896818000     -2.231595000
H       -3.532000000      4.456742000     -1.094243000
H       -2.642063000      5.847397000      0.846926000
H       -1.234648000      5.227756000      1.735813000
H       -2.674211000      4.211464000      1.538852000
H        4.781762000      1.876190000      1.369247000
H        3.579740000      4.420924000      1.083197000
H        2.333524000      3.864366000      2.217037000
H        0.934350000      5.145788000      0.763091000
H        2.720480000      4.198713000     -1.551334000
H        2.701553000      5.830634000     -0.849529000
H        1.289318000      5.227918000     -1.742396000
H       -0.048503000      1.273702000     -1.972354000
H       -0.163487000     -0.325181000     -1.231223000
H        0.971504000     -0.066888000     -2.553879000
H        5.816327000     -0.218973000      0.971515000
H       -5.806620000     -0.164987000     -1.009705000
H        4.906203000     -4.349137000     -0.120102000
H        6.832809000     -5.908609000      0.031664000
H        9.151722000     -5.016346000      0.111458000
H        9.528152000     -2.562851000      0.022679000
H        7.616015000     -1.012427000     -0.134837000
H       -7.614805000     -0.954047000      0.085627000
H       -9.536157000     -2.491361000     -0.079362000
H       -9.175863000     -4.946941000     -0.174577000
H       -6.862851000     -5.854746000     -0.093629000
H       -4.926396000     -4.308235000      0.065390000

Gibbs free energy (r2scan-3c/CPCM(CH2Cl2)) = -1651.39671381 Eh
M1-NH
C        2.813875000     -2.485217000     -0.687113000
C        3.889012000     -1.664440000     -0.807558000
C        3.859006000     -0.370064000     -0.204918000
C        2.707051000      0.052601000      0.586687000
C        1.594495000     -0.862252000      0.718847000
C        1.638881000     -2.060257000      0.023656000
C        0.677950000     -3.163175000     -0.021116000
C        0.500322000     -0.470411000      1.658934000
O        2.681447000      1.192949000      1.157520000
C        1.499201000     -4.429960000     -0.248029000
C        2.633895000     -3.903363000     -1.163353000
C        2.062691000     -4.987773000      1.065226000
C       -1.638988000     -2.060052000     -0.022775000
C       -1.594443000     -0.862269000     -0.718338000
C       -2.706877000      0.052769000     -0.586464000
C       -3.858850000     -0.369460000      0.205352000
C       -3.889042000     -1.663657000      0.808366000
C       -2.814032000     -2.484633000      0.688135000
C       -2.634245000     -3.902663000      1.164797000
C       -1.499619000     -4.429689000      0.249632000
C       -0.678202000     -3.163082000      0.022332000
C       -2.063183000     -4.987828000     -1.063453000
O       -2.681096000      1.192958000     -1.157611000
C       -0.500221000     -0.470870000     -1.658553000
C       -4.969874000      0.462977000      0.353804000
C        4.970171000      0.462144000     -0.353575000
N        5.036977000      1.673790000      0.190196000
N       -5.036537000      1.674412000     -0.190452000
C       -6.090521000      2.594461000     -0.116290000
C        6.091217000      2.593541000      0.115917000
C       -7.264762000      2.354657000      0.607404000
C       -8.263557000      3.321036000      0.629613000
C       -8.111419000      4.524241000     -0.057667000
C       -6.939884000      4.758326000     -0.775209000
C       -5.933061000      3.802683000     -0.807000000
C        5.932731000      3.803264000      0.803759000
C        6.939746000      4.758695000      0.771681000
C        8.112490000      4.522919000      0.056674000
C        8.265687000      3.318188000     -0.627692000
C        7.266749000      2.351967000     -0.605093000
H       -4.173528000      1.897060000     -0.730613000
H        4.173850000      1.896897000      0.729976000
H        4.784071000     -1.976603000     -1.343879000
H       -0.071764000     -1.342770000      1.983614000
H       -0.208837000      0.232783000      1.200863000
H        0.930153000      0.035024000      2.529147000
H        0.909701000     -5.202629000     -0.750815000
H        2.303358000     -3.924995000     -2.211325000
H        3.550714000     -4.497942000     -1.086697000
H        2.695753000     -4.240127000      1.557471000
H        2.669634000     -5.879366000      0.873026000
H        1.259169000     -5.259864000      1.757486000
H       -4.784130000     -1.975519000      1.344813000
H       -3.551146000     -4.497139000      1.088311000
H       -2.303717000     -3.924032000      2.212776000
H       -0.910223000     -5.202283000      0.752655000
H       -2.696159000     -4.240254000     -1.555918000
H       -2.670232000     -5.879291000     -0.870982000
H       -1.259698000     -5.260222000     -1.755637000
H       -0.929991000      0.034334000     -2.528931000
H        0.071761000     -1.343402000     -1.982945000
H        0.209021000      0.232389000     -1.200709000
H       -5.818972000      0.109049000      0.935214000
H        5.819226000      0.107887000     -0.934842000
H       -7.410441000      1.429081000      1.153784000
H       -9.171946000      3.128475000      1.193449000
H       -8.898453000      5.271743000     -0.032905000
H       -6.806314000      5.691365000     -1.315062000
H       -5.018356000      3.983173000     -1.365896000
H        5.017059000      3.985106000      1.360631000
H        6.805361000      5.692911000      1.309291000
H        8.899670000      5.270260000      0.031677000
H        9.175084000      3.124239000     -1.189424000
H        7.413384000      1.425073000     -1.148974000

Gibbs free energy (r2scan-3c/CPCM(CH2Cl2)) = -1621.25071441 Eh
M2-oR
C        2.853782000      2.462113000      0.480676000
C        3.965414000      1.643596000      0.503328000
C        3.902957000      0.383265000     -0.117964000
C        2.728989000      0.026016000     -0.794977000
C        1.593334000      0.840817000     -0.827461000
C        1.642964000      2.053290000     -0.114814000
C        0.677972000      3.149753000     -0.006226000
C        0.430917000      0.445054000     -1.691732000
C        1.514601000      4.414347000      0.182314000
C        2.720462000      3.871870000      0.994292000
C        1.980089000      5.003749000     -1.155387000
C       -1.642092000      2.053298000      0.123959000
C       -1.592596000      0.837623000      0.831118000
C       -2.728538000      0.023357000      0.795416000
C       -3.902621000      0.383999000      0.120393000
C       -3.964845000      1.647088000     -0.495309000
C       -2.852941000      2.465139000     -0.469361000
C       -2.719272000      3.877083000     -0.976845000
C       -1.513025000      4.415599000     -0.162800000
C       -0.676779000      3.149913000      0.020029000
C       -1.977984000      4.999306000      1.177580000
C       -0.429822000      0.437528000      1.692913000
C       -5.065295000     -0.525785000      0.100331000
C        5.065361000     -0.526941000     -0.101655000
C        6.389624000     -0.007131000     -0.147674000
C        7.480454000     -0.838317000     -0.131445000
C        7.324767000     -2.244927000     -0.064517000
C        5.999540000     -2.781859000     -0.017059000
C        4.895772000     -1.898909000     -0.035943000
C       -4.896106000     -1.897503000      0.028614000
C       -6.000120000     -2.780057000      0.006013000
C       -7.325191000     -2.242970000      0.055959000
C       -7.480472000     -0.836621000      0.129074000
C       -6.389410000     -0.005816000      0.148815000
C       -5.835020000     -4.186376000     -0.073426000
C       -6.927833000     -5.020175000     -0.096154000
C       -8.236117000     -4.487956000     -0.042560000
C       -8.429692000     -3.128186000      0.032089000
C        8.429021000     -3.130546000     -0.044411000
C        8.235060000     -4.490573000      0.024283000
C        6.926624000     -5.022658000      0.075419000
C        5.834043000     -4.188463000      0.056217000
H        4.875993000      1.969524000      0.999924000
H        2.714969000     -0.898252000     -1.368172000
H        0.770543000     -0.197412000     -2.509349000
H       -0.063218000      1.326980000     -2.111117000
H       -0.334476000     -0.105065000     -1.131250000
H        0.966554000      5.176014000      0.745699000
H        2.480486000      3.870417000      2.067026000
H        3.632329000      4.462633000      0.853888000
H        2.568342000      4.265813000     -1.713545000
H        2.606596000      5.887139000     -0.988635000
H        1.128166000      5.298042000     -1.776821000
H       -2.714594000     -0.903492000      1.364430000
H       -4.875445000      1.975489000     -0.990235000
H       -3.630904000      4.467533000     -0.833634000
H       -2.479552000      3.880232000     -2.049633000
H       -0.964850000      5.179529000     -0.722983000
H       -2.604328000      5.883562000      1.014851000
H       -1.125804000      5.290695000      1.800028000
H       -2.566244000      4.259094000      1.732707000
H        0.064723000      1.317373000      2.116178000
H        0.335161000     -0.110090000      1.129417000
H       -0.769155000     -0.208710000      2.507669000
H        6.536545000      1.066381000     -0.224244000
H        8.484576000     -0.423450000     -0.180544000
H        3.895528000     -2.321192000      0.027983000
H       -3.895995000     -2.319792000     -0.037307000
H       -8.484473000     -0.421694000      0.180113000
H       -6.536039000      1.067387000      0.230114000
H       -4.827715000     -4.594289000     -0.114207000
H       -6.789185000     -6.096160000     -0.155708000
H       -9.089824000     -5.159610000     -0.061265000
H       -9.434501000     -2.713986000      0.072834000
H        9.433950000     -2.716451000     -0.083244000
H        9.088579000     -5.162540000      0.040144000
H        6.787672000     -6.098854000      0.130257000
H        4.826622000     -4.596276000      0.095102000

Gibbs free energy (r2scan-3c/CPCM(CH2Cl2)) = -1771.69344759 Eh
M2-oOH
C       -2.866753000      2.541073000     -0.348772000
C       -3.957848000      1.698376000     -0.360047000
C       -3.853450000      0.407922000      0.186470000
C       -2.649210000      0.041523000      0.815139000
C       -1.531882000      0.892883000      0.861395000
C       -1.635464000      2.121993000      0.194882000
C       -0.674648000      3.223096000      0.059142000
C       -0.350907000      0.496346000      1.696500000
C       -1.519116000      4.490096000     -0.063928000
C       -2.765181000      3.966570000     -0.826215000
C       -1.912251000      5.052854000      1.307812000
C        1.635327000      2.122017000     -0.195814000
C        1.531593000      0.892496000     -0.861518000
C        2.649023000      0.041275000     -0.815208000
C        3.853469000      0.408160000     -0.187216000
C        3.957931000      1.698924000      0.358566000
C        2.866751000      2.541512000      0.347201000
C        2.765176000      3.967248000      0.823933000
C        1.518851000      4.490260000      0.061714000
C        0.674465000      3.223117000     -0.060498000
C        1.911577000      5.052342000     -1.310418000
C        0.350203000      0.495295000     -1.695721000
C        5.014686000     -0.506161000     -0.151854000
C       -5.014569000     -0.506527000      0.151191000
C       -6.296663000     -0.032800000      0.546831000
C       -7.396850000     -0.850526000      0.508491000
C       -7.290972000     -2.196130000      0.076480000
C       -6.009721000     -2.684958000     -0.329111000
C       -4.893507000     -1.816136000     -0.282494000
C        4.893892000     -1.815550000      0.282569000
C        6.010197000     -2.684252000      0.329242000
C        7.291258000     -2.195531000     -0.077077000
C        7.396864000     -0.850147000     -0.509841000
C        6.296595000     -0.032535000     -0.548214000
O        2.515043000     -1.153375000     -1.473913000
O       -2.515394000     -1.152691000      1.474667000
C        5.897814000     -4.024653000      0.775774000
C        7.000932000     -4.844489000      0.812342000
C        8.265400000     -4.362518000      0.405264000
C        8.407161000     -3.065375000     -0.029561000
C       -8.406785000     -3.066093000      0.029013000
C       -8.264756000     -4.363453000     -0.405074000
C       -7.000098000     -4.845534000     -0.811431000
C       -5.897062000     -4.025587000     -0.774891000
H       -4.900433000      2.012735000     -0.802942000
H       -0.690499000      0.050951000      2.636633000
H        0.274698000      1.363656000      1.915106000
H        0.280599000     -0.249276000      1.197179000
H       -0.998264000      5.262071000     -0.639023000
H       -2.584846000      4.005122000     -1.909932000
H       -3.668469000      4.550222000     -0.615719000
H       -1.027521000      5.330685000      1.890095000
H       -2.473743000      4.304848000      1.879987000
H       -2.542792000      5.941648000      1.192835000
H        4.900637000      2.013615000      0.800967000
H        3.668351000      4.550874000      0.612878000
H        2.585143000      4.006348000      1.907682000
H        0.998075000      5.262486000      0.636539000
H        2.542077000      5.941245000     -1.196068000
H        1.026669000      5.329803000     -1.892608000
H        2.472975000      4.304085000     -1.882357000
H        0.689320000      0.049378000     -2.635776000
H       -0.275641000      1.362398000     -1.914490000
H       -0.280928000     -0.250105000     -1.195589000
H       -6.392159000      0.991537000      0.896555000
H       -8.368610000     -0.475055000      0.820565000
H       -3.933193000     -2.189961000     -0.633803000
H        3.933734000     -2.189270000      0.634420000
H        8.368478000     -0.474761000     -0.822470000
H        6.391874000      0.991623000     -0.898521000
H        3.370258000     -1.609921000     -1.480681000
H       -3.370576000     -1.609302000      1.481402000
H        4.923599000     -4.393731000      1.087502000
H        6.903788000     -5.870852000      1.155182000
H        9.127397000     -5.022836000      0.438893000
H        9.378640000     -2.689321000     -0.341773000
H       -9.378411000     -2.689955000      0.340669000
H       -9.126686000     -5.023861000     -0.438673000
H       -6.902742000     -5.872070000     -1.153692000
H       -4.922701000     -4.394748000     -1.086064000

Gibbs free energy (r2scan-3c/CPCM(CH2Cl2)) = -1808.07118721 Eh
M2-H
C        0.036240000     -4.018634000     -0.556999000
C        1.397256000     -4.217920000     -0.540688000
C        2.205719000     -3.288275000      0.142508000
C        1.605266000     -2.221685000      0.824460000
C        0.225655000     -1.999376000      0.811481000
C       -0.558323000     -2.884132000      0.047728000
C       -2.007154000     -2.981787000     -0.116366000
C       -0.352584000     -0.911717000      1.668846000
C       -2.299422000     -4.463577000     -0.343609000
C       -1.035439000     -4.913115000     -1.121973000
C       -2.429438000     -5.233420000      0.977202000
C       -2.872737000     -0.568944000     -0.232896000
C       -1.954376000      0.258684000     -0.905487000
C       -2.185641000      1.636002000     -0.856798000
C       -3.291510000      2.194299000     -0.202145000
C       -4.250514000      1.346283000      0.385910000
C       -4.042359000     -0.012732000      0.340546000
C       -4.958097000     -1.117039000      0.798577000
C       -4.457673000     -2.335900000     -0.019720000
C       -2.968122000     -2.024837000     -0.151319000
C       -5.154800000     -2.399998000     -1.384909000
C       -0.818878000     -0.268331000     -1.733310000
C       -3.434826000      3.642073000     -0.204347000
C        3.652316000     -3.424941000      0.214444000
N        4.291214000     -4.386796000     -0.350135000
N       -4.430554000      4.245419000      0.340195000
C       -4.448551000      5.646015000      0.363440000
C        5.691233000     -4.396606000     -0.299562000
C       -3.331258000      6.412608000      0.650950000
C       -3.415245000      7.822813000      0.707738000
C       -4.670796000      8.461946000      0.453303000
C       -5.801193000      7.651445000      0.175132000
C       -5.700493000      6.285409000      0.147866000
C        6.328167000     -5.655541000     -0.120500000
C        7.694474000     -5.747814000     -0.080072000
C        8.509654000     -4.599538000     -0.250570000
C        7.875012000     -3.334841000     -0.468285000
C        6.463189000     -3.261199000     -0.482870000
C       -2.288009000      8.629214000      1.008635000
C       -2.395595000      9.999504000      1.047360000
C       -3.634818000     10.628701000      0.793064000
C       -4.748350000      9.873873000      0.504098000
C        9.922856000     -4.667037000     -0.229555000
C       10.683060000     -3.535175000     -0.414473000
C       10.058456000     -2.286716000     -0.632295000
C        8.687260000     -2.188389000     -0.661648000
H        1.849816000     -5.083819000     -1.015194000
H        2.236810000     -1.555465000      1.409914000
H       -1.343414000     -1.190495000      2.040430000
H       -0.476135000      0.028541000      1.118243000
H        0.305727000     -0.714393000      2.519625000
H       -3.205721000     -4.604683000     -0.940247000
H       -1.167790000     -4.720111000     -2.195732000
H       -0.808918000     -5.977073000     -0.995504000
H       -1.509676000     -5.139271000      1.566453000
H       -2.606054000     -6.297122000      0.783575000
H       -3.258913000     -4.850183000      1.580004000
H       -1.493797000      2.300966000     -1.371246000
H       -5.143917000      1.769032000      0.836431000
H       -6.015200000     -0.888862000      0.625956000
H       -4.823225000     -1.305268000      1.872856000
H       -4.623291000     -3.273077000      0.520218000
H       -4.732918000     -3.194102000     -2.009190000
H       -5.037389000     -1.449768000     -1.919104000
H       -6.225766000     -2.592772000     -1.258281000
H       -1.070192000     -1.239597000     -2.170350000
H        0.092191000     -0.415924000     -1.141152000
H       -0.582262000      0.434706000     -2.537001000
H       -2.638126000      4.201927000     -0.719068000
H        4.178006000     -2.654930000      0.800752000
H       -2.381473000      5.932225000      0.874330000
H       -6.758971000      8.132947000     -0.007828000
H       -6.569833000      5.665634000     -0.053348000
H        5.705415000     -6.537839000     -0.001745000
H        8.173122000     -6.712001000      0.074420000
H        5.987961000     -2.302714000     -0.678362000
H       -1.334546000      8.144335000      1.204663000
H       -1.523471000     10.605913000      1.275997000
H       -3.704806000     11.712220000      0.828431000
H       -5.705499000     10.352717000      0.310564000
H       10.398363000     -5.631151000     -0.064483000
H       11.767454000     -3.597616000     -0.395272000
H       10.669238000     -1.400060000     -0.778599000
H        8.205938000     -1.227810000     -0.829610000

Gibbs free energy (r2scan-3c/CPCM(CH2Cl2)) = -2037.01209297 Eh
M2-OMe
C       -1.878049000     -2.954056000     -1.856795000
C       -0.796138000     -3.761664000     -2.108526000
C        0.313136000     -3.718899000     -1.240537000
C        0.255794000     -2.886108000     -0.105500000
C       -0.840863000     -2.053797000      0.172230000
C       -1.889056000     -2.053831000     -0.764703000
C       -3.185907000     -1.378057000     -0.740567000
C       -0.909662000     -1.322206000      1.478819000
O        1.289997000     -2.959098000      0.806158000
C       -4.141435000     -2.289511000     -1.508756000
C       -3.199075000     -2.900890000     -2.577259000
C       -4.733772000     -3.384504000     -0.612008000
C       -2.777499000      0.943499000      0.285359000
C       -1.513621000      1.436575000     -0.091688000
C       -1.041052000      2.581668000      0.570041000
C       -1.806377000      3.254758000      1.548744000
C       -3.113407000      2.794002000      1.813208000
C       -3.588481000      1.667769000      1.183527000
C       -4.960485000      1.052627000      1.253110000
C       -5.024461000      0.226288000     -0.057642000
C       -3.561382000     -0.172399000     -0.244204000
C       -5.536612000      1.086300000     -1.220507000
O        0.160282000      3.116482000      0.172070000
C       -0.731313000      0.866238000     -1.236814000
C       -1.383946000      4.437018000      2.285352000
C        1.490088000     -4.541409000     -1.465842000
N        1.585625000     -5.330990000     -2.479410000
N       -0.190857000      4.912868000      2.337629000
C        0.022605000      6.098285000      3.051713000
C        2.769335000     -6.054330000     -2.675612000
C       -0.819523000      7.194860000      2.967360000
C       -0.531848000      8.385521000      3.674075000
C        0.639095000      8.448551000      4.495348000
C        1.490565000      7.315183000      4.552306000
C        1.203949000      6.180920000      3.839707000
C        4.054751000     -5.549762000     -2.321240000
C        5.182743000     -6.294980000     -2.547831000
C        5.105652000     -7.584095000     -3.133119000
C        3.819664000     -8.088116000     -3.510385000
C        2.674502000     -7.293583000     -3.285965000
C       -1.372982000      9.524723000      3.597675000
C       -1.075913000     10.665605000      4.305752000
C        0.078596000     10.725048000      5.117794000
C        0.918284000      9.638642000      5.207839000
C        6.253633000     -8.376403000     -3.370329000
C        6.140883000     -9.618849000     -3.950663000
C        4.872429000    -10.118578000     -4.322919000
C        3.738325000     -9.371447000     -4.109461000
C        1.305983000      2.505717000      0.788601000
C        2.241900000     -1.886161000      0.689759000
H       -0.784427000     -4.448362000     -2.949990000
H       -0.472376000     -0.317744000      1.421712000
H       -0.365317000     -1.875474000      2.248431000
H       -1.950846000     -1.195830000      1.787667000
H       -4.951303000     -1.718276000     -1.972320000
H       -3.136871000     -2.233638000     -3.448191000
H       -3.529862000     -3.884269000     -2.927740000
H       -3.934438000     -3.995608000     -0.176451000
H       -5.389787000     -4.041123000     -1.193906000
H       -5.316766000     -2.953954000      0.208430000
H       -3.737911000      3.345276000      2.513602000
H       -5.757160000      1.800648000      1.326193000
H       -5.041331000      0.385360000      2.122515000
H       -5.665547000     -0.652843000      0.057361000
H       -4.931404000      1.995206000     -1.319095000
H       -6.576762000      1.383079000     -1.046826000
H       -5.487144000      0.541897000     -2.168895000
H       -0.012862000      0.102252000     -0.915138000
H       -0.167948000      1.657656000     -1.737349000
H       -1.403636000      0.385605000     -1.952529000
H       -2.193437000      4.906224000      2.868480000
H        2.282283000     -4.464762000     -0.711734000
H       -1.694863000      7.162203000      2.322657000
H        2.386727000      7.363245000      5.166526000
H        1.863817000      5.318326000      3.873739000
H        4.141976000     -4.552485000     -1.899317000
H        6.160856000     -5.895482000     -2.289354000
H        1.695921000     -7.666955000     -3.578239000
H       -2.261298000      9.479053000      2.972033000
H       -1.731020000     11.530086000      4.241275000
H        0.301418000     11.633659000      5.670036000
H        1.810142000      9.679692000      5.829023000
H        7.227746000     -7.986383000     -3.084139000
H        7.027922000    -10.221115000     -4.125653000
H        4.797068000    -11.100815000     -4.781257000
H        2.761916000     -9.754584000     -4.396330000
H        1.393158000      1.452512000      0.493774000
H        1.241012000      2.583248000      1.879858000
H        2.179114000      3.058179000      0.434710000
H        2.995023000     -2.053956000      1.462528000
H        1.762038000     -0.913182000      0.848670000
H        2.715125000     -1.901371000     -0.301006000

Gibbs free energy (r2scan-3c/CPCM(CH2Cl2)) = -1958.53559015 Eh
M2-OH
C       -2.810931000      3.223306000     -0.683042000
C       -3.903853000      2.397053000     -0.735948000
C       -3.869251000      1.150931000     -0.071075000
C       -2.717331000      0.799468000      0.683653000
C       -1.598119000      1.649828000      0.763740000
C       -1.636582000      2.828894000      0.008252000
C       -0.658316000      3.911529000     -0.111298000
C       -0.492729000      1.288794000      1.709103000
O       -2.675846000     -0.360483000      1.365688000
C       -1.468756000      5.175080000     -0.391064000
C       -2.639995000      4.613189000     -1.238630000
C       -1.985690000      5.821603000      0.900456000
C        1.646383000      2.778934000     -0.091908000
C        1.575983000      1.523209000     -0.708852000
C        2.670178000      0.656337000     -0.526327000
C        3.828226000      1.057725000      0.193234000
C        3.897013000      2.369933000      0.712268000
C        2.829647000      3.216370000      0.556734000
C        2.696623000      4.664428000      0.950641000
C        1.542127000      5.158629000      0.040306000
C        0.697883000      3.894052000     -0.098654000
C        2.077517000      5.641572000     -1.313748000
O        2.598059000     -0.571576000     -1.073848000
C        0.461371000      1.088486000     -1.611352000
C        4.947743000      0.173696000      0.361084000
C       -5.017137000      0.289334000     -0.127339000
N       -5.035955000     -0.857254000      0.481946000
N        4.936224000     -1.034625000     -0.114397000
C        6.040064000     -1.886888000      0.009092000
C       -6.169028000     -1.679433000      0.472578000
C        5.802488000     -3.250018000     -0.010838000
C        6.859843000     -4.176733000      0.115573000
C        8.201262000     -3.692940000      0.241473000
C        8.420946000     -2.292154000      0.225875000
C        7.377930000     -1.410159000      0.113541000
C       -7.492104000     -1.169947000      0.339429000
C       -8.566481000     -2.020900000      0.347837000
C       -8.394210000     -3.421450000      0.487185000
C       -7.067088000     -3.935899000      0.640628000
C       -5.976595000     -3.039411000      0.641249000
C        6.635020000     -5.577091000      0.118673000
C        7.686375000     -6.454536000      0.240209000
C        9.010095000     -5.975243000      0.361771000
C        9.261120000     -4.622395000      0.360294000
C       -9.487255000     -4.319518000      0.496290000
C       -9.281941000     -5.672041000      0.643741000
C       -7.972493000     -6.181925000      0.792402000
C       -6.889586000     -5.334914000      0.791997000
H        3.464448000     -1.039532000     -0.832654000
H       -3.558247000     -0.826121000      1.184590000
H       -4.807924000      2.687715000     -1.267925000
H       -0.913297000      0.875929000      2.630960000
H        0.112998000      2.164342000      1.950550000
H        0.178062000      0.526791000      1.292543000
H       -0.883817000      5.906269000     -0.957265000
H       -2.350652000      4.577805000     -2.298243000
H       -3.550338000      5.217136000     -1.157932000
H       -2.613201000      5.115142000      1.456473000
H       -2.586827000      6.708133000      0.670399000
H       -1.158534000      6.124771000      1.550558000
H        4.806638000      2.692724000      1.215443000
H        3.623393000      5.230231000      0.805884000
H        2.405323000      4.756989000      2.006262000
H        0.976570000      5.964163000      0.518393000
H        2.703165000      6.531275000     -1.182498000
H        1.259294000      5.892763000     -1.996462000
H        2.685030000      4.860034000     -1.785077000
H       -0.230776000      0.397554000     -1.113676000
H        0.870029000      0.562490000     -2.479376000
H       -0.119354000      1.947769000     -1.952251000
H        5.801139000      0.566662000      0.928802000
H       -5.866291000      0.642667000     -0.726691000
H        4.780987000     -3.609827000     -0.108890000
H        9.441538000     -1.921975000      0.290805000
H        7.577859000     -0.343683000      0.071361000
H       -7.654734000     -0.098966000      0.264599000
H       -9.575276000     -1.623906000      0.260964000
H       -4.965748000     -3.422163000      0.760468000
H        5.615998000     -5.944492000      0.023788000
H        7.502106000     -7.525270000      0.242558000
H        9.830162000     -6.681375000      0.456527000
H       10.278271000     -4.248647000      0.452188000
H      -10.493183000     -3.922060000      0.382859000
H      -10.127245000     -6.354358000      0.646410000
H       -7.824345000     -7.252007000      0.908184000
H       -5.881563000     -5.725891000      0.907722000

Gibbs free energy (r2scan-3c/CPCM(CH2Cl2)) = -1958.53447784 Eh
M2-NH
C       -2.808905000      3.248464000     -0.810014000
C       -3.887120000      2.425931000     -0.885183000
C       -3.853131000      1.157403000     -0.230784000
C       -2.693334000      0.764255000      0.563836000
C       -1.579411000      1.682086000      0.649797000
C       -1.628246000      2.851073000     -0.093292000
C       -0.666358000      3.949798000     -0.191561000
C       -0.478577000      1.327775000      1.597128000
O       -2.662563000     -0.353831000      1.178411000
C       -1.488413000      5.207483000     -0.462400000
C       -2.631884000      4.645717000     -1.345324000
C       -2.039722000      5.818433000      0.832216000
C        1.649935000      2.844980000     -0.166458000
C        1.598471000      1.617407000     -0.808106000
C        2.709714000      0.707201000     -0.643461000
C        3.869077000      1.162281000      0.117866000
C        3.906213000      2.481480000      0.662520000
C        2.831028000      3.298265000      0.515423000
C        2.656636000      4.735554000      0.932547000
C        1.514306000      5.224151000      0.005920000
C        0.690186000      3.949863000     -0.160423000
C        2.066489000      5.725305000     -1.334732000
O        2.676212000     -0.459162000     -1.160827000
C        0.496652000      1.186974000     -1.722155000
C        4.979020000      0.333310000      0.296767000
C       -4.970279000      0.324651000     -0.328498000
N       -5.030484000     -0.862761000      0.267616000
N        5.031919000     -0.903798000     -0.188667000
C        6.078172000     -1.826341000     -0.083801000
C       -6.087441000     -1.778528000      0.260655000
C        5.871902000     -3.092450000     -0.599414000
C        6.881813000     -4.075014000     -0.526882000
C        8.131270000     -3.748529000      0.089472000
C        8.309960000     -2.439789000      0.603382000
C        7.318571000     -1.496951000      0.522980000
C       -7.286310000     -1.545490000     -0.462917000
C       -8.293357000     -2.474468000     -0.430469000
C       -8.170239000     -3.675458000      0.312030000
C       -6.958568000     -3.908609000      1.036798000
C       -5.932432000     -2.941276000      0.992321000
C        6.695185000     -5.381957000     -1.044143000
C        7.697928000     -6.318238000     -0.954171000
C        8.931472000     -5.994060000     -0.346276000
C        9.142838000     -4.733964000      0.164383000
C       -9.200131000     -4.643495000      0.358479000
C       -9.043455000     -5.797330000      1.091584000
C       -7.847737000     -6.028942000      1.807727000
C       -6.827329000     -5.107912000      1.781734000
H       -4.787509000      2.718308000     -1.423761000
H       -0.902990000      0.861191000      2.491452000
H        0.098011000      2.211628000      1.879896000
H        0.225166000      0.603541000      1.164286000
H       -0.902916000      5.958591000     -1.001243000
H       -2.310795000      4.624391000     -2.396249000
H       -3.547383000      5.244180000     -1.284664000
H       -2.669064000      5.091818000      1.359487000
H       -2.647621000      6.702306000      0.609736000
H       -1.229927000      6.117125000      1.505968000
H        4.806104000      2.815260000      1.177293000
H        3.573239000      5.325279000      0.822751000
H        2.335333000      4.801925000      1.981533000
H        0.929770000      6.017934000      0.480829000
H        2.676671000      6.622972000     -1.185883000
H        1.256947000      5.969616000     -2.030318000
H        2.693597000      4.956200000     -1.800883000
H       -0.209069000      0.503954000     -1.229675000
H        0.919503000      0.645342000     -2.573844000
H       -0.077416000      2.045332000     -2.078958000
H        5.832582000      0.709911000      0.856469000
H       -5.827170000      0.659309000     -0.909269000
H        4.919917000     -3.339972000     -1.063907000
H        9.259442000     -2.184230000      1.067231000
H        7.497141000     -0.504401000      0.921394000
H       -7.418804000     -0.640470000     -1.045264000
H       -9.210546000     -2.293315000     -0.985376000
H       -5.011075000     -3.115538000      1.543694000
H        5.745874000     -5.631035000     -1.511972000
H        7.543949000     -7.316906000     -1.353332000
H        9.713379000     -6.745479000     -0.284020000
H       10.090122000     -4.478368000      0.633331000
H      -10.118089000     -4.459673000     -0.194852000
H       -9.839534000     -6.535703000      1.122466000
H       -7.736676000     -6.944272000      2.382373000
H       -5.906970000     -5.286232000      2.332399000
H       -4.156393000     -1.062539000      0.801694000
H        4.155281000     -1.146031000     -0.701467000

Gibbs free energy (r2scan-3c/CPCM(CH2Cl2)) = -1166.45245041 Eh
M3-oR
C        0.031274000     -0.504202000     -0.183688000
C        1.138714000     -1.332108000     -0.199324000
C        2.284082000     -0.960596000      0.520066000
C        2.252486000      0.214721000      1.273108000
C        1.143974000      1.071760000      1.300971000
C        0.040540000      0.728658000      0.500008000
C       -1.281248000      1.349411000      0.360059000
C        1.141877000      2.243313000      2.240604000
C       -2.239572000      0.201151000      0.045853000
C       -1.330980000     -0.747133000     -0.780769000
C       -2.741779000     -0.496710000      1.316255000
C       -0.892052000      3.890653000      0.413750000
C        0.320443000      4.236547000     -0.208352000
C        0.767832000      5.556405000     -0.060243000
C        0.049182000      6.526934000      0.640628000
C       -1.201889000      6.185438000      1.174911000
C       -1.666148000      4.890137000      1.037593000
C       -3.010303000      4.328651000      1.423732000
C       -3.129976000      3.076256000      0.515253000
C       -1.668793000      2.646322000      0.390109000
C       -3.741832000      3.444394000     -0.842416000
C        1.087642000      3.292692000     -1.089187000
C        0.607215000      7.913109000      0.823901000
C        3.524620000     -1.812456000      0.476964000
C        4.427659000     -1.455559000     -0.714232000
C        5.692412000     -2.310192000     -0.775872000
C        6.583312000     -1.953167000     -1.964381000
C        1.389481000      8.049680000      2.139670000
C        1.961018000      9.451207000      2.346798000
C        2.737275000      9.579369000      3.656279000
H        1.117475000     -2.279097000     -0.736681000
H        1.811955000      2.052105000      3.084055000
H        0.134001000      2.437741000      2.620851000
H        1.473674000      3.168077000      1.753123000
H       -3.095638000      0.544596000     -0.543792000
H       -1.346629000     -0.452902000     -1.840012000
H       -1.639695000     -1.796814000     -0.719697000
H       -1.896849000     -0.885261000      1.897126000
H       -3.397723000     -1.336744000      1.061127000
H       -3.301040000      0.195878000      1.953740000
H       -1.810038000      6.945079000      1.663901000
H       -3.827054000      5.044268000      1.276545000
H       -3.013900000      4.026834000      2.480946000
H       -3.737063000      2.298323000      0.989262000
H       -3.169104000      4.252859000     -1.312198000
H       -4.776788000      3.783398000     -0.720007000
H       -3.738366000      2.587130000     -1.523511000
H        0.412579000      2.598037000     -1.599050000
H        1.795923000      2.677112000     -0.521394000
H        1.657298000      3.852333000     -1.837061000
H       -0.210363000      8.646239000      0.818935000
H        1.271912000      8.160813000     -0.013830000
H        3.245108000     -2.872036000      0.405494000
H        4.094450000     -1.687792000      1.406856000
H        4.702196000     -0.392851000     -0.650093000
H        3.856300000     -1.574153000     -1.646036000
H        5.408418000     -3.370391000     -0.830334000
H        6.255659000     -2.188248000      0.159787000
H        6.048288000     -2.095443000     -2.910502000
H        7.484301000     -2.575115000     -1.991069000
H        6.899468000     -0.904713000     -1.914908000
H        2.205165000      7.312495000      2.149624000
H        0.727651000      7.793175000      2.979291000
H        1.139960000     10.181394000      2.329125000
H        2.616312000      9.701763000      1.500986000
H        2.093232000      9.359555000      4.515661000
H        3.138885000     10.589779000      3.787120000
H        3.578459000      8.876951000      3.682339000
H        1.701569000      5.844494000     -0.541766000
H        3.113869000      0.460674000      1.893011000

Gibbs free energy (r2scan-3c/CPCM(CH2Cl2)) = -1316.89572366 Eh
M3-oOH
C       -0.069599000     -0.535226000     -0.152134000
C        1.056967000     -1.337617000     -0.182153000
C        2.226423000     -0.935983000      0.472566000
C        2.200744000      0.264410000      1.197692000
C        1.064197000      1.087692000      1.272497000
C       -0.054333000      0.702301000      0.516137000
C       -1.379958000      1.320887000      0.376028000
C        1.055560000      2.256367000      2.217533000
O        3.352435000      0.584942000      1.878456000
C       -2.339878000      0.165788000      0.095693000
C       -1.440718000     -0.802692000     -0.718336000
C       -2.832786000     -0.498822000      1.387130000
C       -0.984837000      3.864200000      0.376238000
C        0.254128000      4.182494000     -0.202510000
C        0.737019000      5.486927000     -0.002105000
C        0.007716000      6.473991000      0.677065000
C       -1.268377000      6.146096000      1.147764000
C       -1.761715000      4.863270000      0.989758000
C       -3.120334000      4.317474000      1.348139000
C       -3.226134000      3.053634000      0.453194000
C       -1.764803000      2.618950000      0.354774000
C       -3.816536000      3.401182000     -0.919063000
O        1.957575000      5.874067000     -0.504619000
C        1.013398000      3.238989000     -1.092179000
C        0.588481000      7.844267000      0.895226000
C        3.480326000     -1.763859000      0.401610000
C        4.477555000     -1.230908000     -0.639892000
C        5.762577000     -2.054834000     -0.699780000
C        6.747614000     -1.530167000     -1.742917000
C        1.561491000      7.884909000      2.084749000
C        2.171505000      9.268756000      2.300523000
C        3.128125000      9.308041000      3.490941000
H        1.044429000     -2.293577000     -0.703474000
H        1.472456000      1.969943000      3.192162000
H        0.035438000      2.605323000      2.383922000
H        1.630390000      3.115315000      1.844420000
H        3.264403000      1.461162000      2.274568000
H       -3.200419000      0.497439000     -0.494219000
H       -1.482703000     -0.544574000     -1.786338000
H       -1.744888000     -1.850781000     -0.616078000
H       -1.983643000     -0.873328000      1.971044000
H       -3.491737000     -1.344168000      1.158806000
H       -3.386274000      0.211257000      2.010508000
H       -1.869102000      6.917097000      1.627864000
H       -3.927865000      5.035664000      1.164914000
H       -3.162076000      4.030148000      2.408659000
H       -3.840154000      2.281961000      0.928480000
H       -3.236088000      4.202271000     -1.391958000
H       -4.853127000      3.742128000     -0.818028000
H       -3.802624000      2.533156000     -1.586516000
H        2.404745000      5.113421000     -0.897091000
H        0.380737000      2.400935000     -1.388410000
H        1.902324000      2.812682000     -0.607059000
H        1.341261000      3.747681000     -2.008524000
H       -0.229097000      8.552715000      1.078798000
H        1.115271000      8.182484000     -0.005736000
H        3.211444000     -2.795655000      0.142451000
H        3.972863000     -1.793261000      1.381484000
H        4.721276000     -0.185780000     -0.405808000
H        3.994784000     -1.227950000     -1.627549000
H        5.510561000     -3.101419000     -0.921345000
H        6.236730000     -2.053952000      0.291568000
H        6.303043000     -1.548636000     -2.744776000
H        7.661881000     -2.132469000     -1.770075000
H        7.033302000     -0.494611000     -1.524451000
H        2.362532000      7.151120000      1.922263000
H        1.027294000      7.571630000      2.993109000
H        1.364693000     10.000131000      2.449048000
H        2.702150000      9.574241000      1.387992000
H        2.610727000      9.032765000      4.417381000
H        3.556206000     10.306552000      3.629279000
H        3.956150000      8.603601000      3.350079000

Gibbs free energy (r2scan-3c/CPCM(CH2Cl2)) = -1353.26525837 Eh
M3-H
C       -2.799391000     -2.499149000     -0.101772000
C       -2.932734000     -3.866633000     -0.012898000
C       -4.175709000     -4.445387000     -0.329867000
C       -5.220275000     -3.627728000     -0.775268000
C       -5.105156000     -2.236394000     -0.866225000
C       -3.887249000     -1.665731000     -0.455261000
C       -3.415346000     -0.281435000     -0.491215000
C       -6.225618000     -1.442747000     -1.472491000
C       -1.903544000     -0.366283000     -0.693834000
C       -1.558745000     -1.664750000      0.081598000
C       -1.527097000     -0.499025000     -2.175143000
C       -5.430245000      1.174417000      0.151002000
C       -6.228146000      0.531199000      1.114052000
C       -7.472231000      1.104887000      1.397420000
C       -7.916634000      2.284979000      0.791038000
C       -7.066419000      2.966632000     -0.099433000
C       -5.836346000      2.418928000     -0.387071000
C       -4.721791000      3.001882000     -1.215958000
C       -3.473993000      2.245732000     -0.689271000
C       -4.072671000      0.891088000     -0.314909000
C       -2.872295000      2.965116000      0.524835000
C       -5.771292000     -0.662379000      1.901150000
C       -9.238931000      2.799299000      1.153843000
C       -4.402339000     -5.890589000     -0.261275000
N       -3.518606000     -6.719433000      0.141031000
N       -9.735099000      3.865896000      0.657970000
C      -11.070925000      4.248938000      1.093314000
C      -12.045988000      4.250175000     -0.086056000
C      -13.443279000      4.718401000      0.318316000
C      -14.419721000      4.717275000     -0.856508000
C       -3.890193000     -8.126862000      0.182535000
C       -3.833502000     -8.659759000      1.615925000
C       -4.146943000    -10.153528000      1.691281000
C       -4.094521000    -10.687446000      3.121624000
H       -2.096524000     -4.500786000      0.267529000
H       -6.152035000     -4.095673000     -1.089717000
H       -6.917829000     -1.056209000     -0.714808000
H       -6.801301000     -2.069471000     -2.159646000
H       -5.841230000     -0.574759000     -2.017026000
H       -1.393904000      0.501305000     -0.263591000
H       -1.404178000     -1.436354000      1.145502000
H       -0.656178000     -2.160628000     -0.291401000
H       -1.995244000     -1.390015000     -2.609994000
H       -0.441231000     -0.592376000     -2.287274000
H       -1.859082000      0.372472000     -2.748521000
H       -8.109188000      0.628731000      2.141411000
H       -7.376417000      3.918513000     -0.521460000
H       -4.640472000      4.089124000     -1.111354000
H       -4.876312000      2.774848000     -2.280159000
H       -2.712199000      2.143986000     -1.468275000
H       -3.635620000      3.114214000      1.297620000
H       -2.482232000      3.946692000      0.233762000
H       -2.054106000      2.385425000      0.964155000
H       -6.009945000     -1.607320000      1.398358000
H       -6.257516000     -0.675373000      2.880864000
H       -4.685994000     -0.647461000      2.040914000
H       -9.792413000      2.196693000      1.895253000
H       -5.404286000     -6.226998000     -0.580825000
H      -11.454249000      3.589086000      1.892690000
H      -11.015290000      5.269075000      1.502423000
H      -12.101386000      3.235111000     -0.504148000
H      -11.650624000      4.899102000     -0.879171000
H      -13.376281000      5.729403000      0.743361000
H      -13.827125000      4.070210000      1.118087000
H      -14.069648000      5.379904000     -1.656377000
H      -15.414618000      5.056507000     -0.549555000
H      -14.522641000      3.710823000     -1.278355000
H       -3.166814000     -8.687849000     -0.428306000
H       -4.894971000     -8.305409000     -0.241487000
H       -4.549266000     -8.098996000      2.233528000
H       -2.835534000     -8.466970000      2.032284000
H       -3.432728000    -10.704364000      1.063803000
H       -5.142271000    -10.338623000      1.264420000
H       -4.819905000    -10.169021000      3.759227000
H       -3.100283000    -10.538435000      3.558297000
H       -4.320819000    -11.758281000      3.156901000

Gibbs free energy (r2scan-3c/CPCM(CH2Cl2)) = -1582.20933851 Eh
M3-OMe
C        0.609495000     -0.495623000     -0.323240000
C        1.752997000     -1.243140000     -0.169909000
C        2.836840000     -0.707920000      0.551098000
C        2.694575000      0.559025000      1.144415000
C        1.533885000      1.340018000      1.004969000
C        0.509833000      0.814387000      0.199418000
C       -0.832192000      1.323351000     -0.087276000
C        1.382853000      2.602763000      1.798671000
O        3.711847000      1.014346000      1.962752000
C       -1.703405000      0.087317000     -0.304831000
C       -0.696356000     -0.893423000     -0.959599000
C       -2.235899000     -0.479101000      1.017814000
C       -0.605931000      3.873209000     -0.323882000
C        0.625586000      4.207863000     -0.911650000
C        0.982565000      5.567699000     -0.904713000
C        0.150520000      6.571276000     -0.377776000
C       -1.116461000      6.209834000      0.117268000
C       -1.485522000      4.885622000      0.124096000
C       -2.810224000      4.280039000      0.507297000
C       -2.790581000      2.922972000     -0.242790000
C       -1.300136000      2.587660000     -0.233695000
C       -3.334822000      3.079025000     -1.668718000
O        2.163532000      5.951933000     -1.512707000
C        1.482083000      3.214384000     -1.637415000
C        0.592567000      7.966981000     -0.394245000
C        4.080251000     -1.459543000      0.731248000
N        4.273695000     -2.604308000      0.195778000
N       -0.119215000      8.915729000      0.082610000
C        0.441755000     10.258205000      0.031530000
C        0.649057000     10.811727000      1.443148000
C        1.164579000     12.250258000      1.432209000
C        1.379159000     12.801977000      2.840483000
C        5.563601000     -3.237211000      0.432755000
C        6.332580000     -3.409022000     -0.879265000
C        7.663918000     -4.132339000     -0.680206000
C        8.437300000     -4.297895000     -1.987164000
C        3.324475000      5.776966000     -0.682690000
C        4.581862000      1.965403000      1.325801000
H        1.831712000     -2.247680000     -0.575524000
H        1.952552000      2.533153000      2.728888000
H        0.328708000      2.781163000      2.028120000
H        1.740793000      3.486665000      1.256124000
H       -2.541695000      0.302839000     -0.974311000
H       -0.663495000     -0.727439000     -2.045527000
H       -0.948725000     -1.945043000     -0.786414000
H       -1.404559000     -0.742390000      1.682369000
H       -2.829518000     -1.381858000      0.836155000
H       -2.866810000      0.249993000      1.536355000
H       -1.788545000      6.988279000      0.467314000
H       -3.660838000      4.911035000      0.228228000
H       -2.857389000      4.108197000      1.591775000
H       -3.372944000      2.165163000      0.290106000
H       -2.790126000      3.867683000     -2.201135000
H       -4.396095000      3.350136000     -1.645823000
H       -3.228332000      2.150102000     -2.238140000
H        0.866831000      2.399716000     -2.029248000
H        2.236437000      2.754192000     -0.987068000
H        2.009629000      3.702803000     -2.460796000
H        1.578486000      8.156997000     -0.842512000
H        4.846909000     -0.981452000      1.357944000
H        1.396287000     10.291223000     -0.524454000
H       -0.273756000     10.906352000     -0.496828000
H        1.360670000     10.166601000      1.977721000
H       -0.300372000     10.760885000      1.993103000
H        0.450353000     12.885463000      0.890338000
H        2.107763000     12.294842000      0.870487000
H        0.443611000     12.790924000      3.411467000
H        1.745181000     13.833718000      2.814079000
H        2.111777000     12.198904000      3.389189000
H        6.180345000     -2.669581000      1.152952000
H        5.380322000     -4.233013000      0.864047000
H        6.511182000     -2.417775000     -1.319641000
H        5.709387000     -3.965376000     -1.592417000
H        7.476040000     -5.118413000     -0.233399000
H        8.275802000     -3.575671000      0.042885000
H        7.855908000     -4.875205000     -2.715240000
H        9.387166000     -4.818459000     -1.826149000
H        8.659587000     -3.322870000     -2.435989000
H        3.458325000      4.724246000     -0.405371000
H        3.239631000      6.384699000      0.227935000
H        4.181466000      6.111316000     -1.271526000
H        5.076601000      1.510189000      0.457527000
H        5.329066000      2.251131000      2.069413000
H        4.026801000      2.854464000      1.002508000

Gibbs free energy (r2scan-3c/CPCM(CH2Cl2)) = -1503.73182126 Eh
M3-OH
C       -0.003514000     -0.367364000     -0.535332000
C        1.119143000     -1.140065000     -0.706825000
C        2.301291000     -0.811850000     -0.013232000
C        2.296565000      0.280470000      0.890896000
C        1.146663000      1.069052000      1.090585000
C        0.023535000      0.770303000      0.308224000
C       -1.309584000      1.379335000      0.288837000
C        1.166711000      2.102670000      2.175797000
O        3.400976000      0.577531000      1.604036000
C       -2.268231000      0.263819000     -0.122081000
C       -1.388061000     -0.560577000     -1.098017000
C       -2.705829000     -0.587756000      1.076359000
C       -0.936977000      3.899659000      0.622738000
C        0.268372000      4.297360000      0.029716000
C        0.756530000      5.576096000      0.362351000
C        0.030932000      6.452028000      1.209068000
C       -1.225689000      6.050395000      1.704990000
C       -1.704954000      4.799191000      1.402217000
C       -3.036170000      4.180656000      1.743167000
C       -3.167776000      3.055302000      0.683403000
C       -1.707572000      2.662117000      0.470215000
C       -3.813340000      3.584593000     -0.603375000
O        1.934313000      5.962543000     -0.166821000
C        1.010438000      3.491520000     -0.993240000
C        0.540312000      7.768555000      1.524516000
C        3.486718000     -1.621291000     -0.191177000
N        4.575952000     -1.384168000      0.452618000
N        1.662463000      8.193839000      1.058613000
C        2.134567000      9.518076000      1.431707000
C        3.454008000      9.430074000      2.200908000
C        4.009681000     10.809638000      2.551603000
C        5.326839000     10.726687000      3.320779000
C        5.743410000     -2.217233000      0.210626000
C        6.894737000     -1.388627000     -0.362249000
C        8.158631000     -2.222409000     -0.567802000
C        9.310351000     -1.399092000     -1.141520000
H        2.101087000      6.906235000      0.181051000
H        4.105224000     -0.105227000      1.326251000
H        1.111147000     -2.012644000     -1.357903000
H        1.707485000      1.717628000      3.045586000
H        0.151420000      2.372844000      2.473014000
H        1.674957000      3.023863000      1.863713000
H       -3.152242000      0.664910000     -0.627394000
H       -1.461736000     -0.141854000     -2.111595000
H       -1.682748000     -1.614688000     -1.147444000
H       -1.832728000     -1.034359000      1.566555000
H       -3.368281000     -1.397211000      0.750179000
H       -3.238618000      0.016470000      1.817938000
H       -1.804680000      6.746838000      2.309164000
H       -3.861313000      4.900305000      1.702458000
H       -3.019100000      3.743607000      2.751528000
H       -3.754425000      2.215060000      1.067536000
H       -3.261625000      4.455276000     -0.976974000
H       -4.849173000      3.888596000     -0.416016000
H       -3.814453000      2.821565000     -1.388689000
H        0.366236000      2.721538000     -1.422477000
H        1.888242000      2.988033000     -0.568630000
H        1.371985000      4.146816000     -1.791496000
H       -0.079971000      8.396139000      2.183111000
H        3.415327000     -2.456492000     -0.905008000
H        1.382543000     10.055060000      2.034123000
H        2.298913000     10.095993000      0.510393000
H        4.185669000      8.876337000      1.597075000
H        3.293730000      8.848688000      3.119576000
H        3.267889000     11.359550000      3.146936000
H        4.155783000     11.385867000      1.627605000
H        5.196889000     10.177775000      4.260560000
H        5.710676000     11.723068000      3.563398000
H        6.090723000     10.205284000      2.732623000
H        5.504257000     -3.051216000     -0.470601000
H        6.061124000     -2.650530000      1.170369000
H        7.106911000     -0.551291000      0.316280000
H        6.577895000     -0.950749000     -1.319085000
H        7.934544000     -3.062705000     -1.239197000
H        8.460518000     -2.663598000      0.392071000
H        9.038969000     -0.971322000     -2.113495000
H       10.207268000     -2.011284000     -1.282017000
H        9.569282000     -0.570173000     -0.472858000

Gibbs free energy (r2scan-3c/CPCM(CH2Cl2)) = -1503.73378202 Eh
M3-NH
C        0.011696000     -0.387723000     -0.486037000
C        1.120827000     -1.162462000     -0.630959000
C        2.314704000     -0.821580000      0.068737000
C        2.345261000      0.310673000      0.981618000
C        1.136768000      1.091093000      1.136656000
C        0.037993000      0.776369000      0.351240000
C       -1.295800000      1.381998000      0.303259000
C        1.141923000      2.148320000      2.194125000
O        3.400551000      0.606761000      1.637941000
C       -2.253126000      0.258929000     -0.089416000
C       -1.372134000     -0.576700000     -1.053608000
C       -2.686588000     -0.573337000      1.123956000
C       -0.920891000      3.907245000      0.580383000
C        0.273002000      4.281713000     -0.017557000
C        0.817218000      5.588413000      0.281714000
C        0.038176000      6.474599000      1.132769000
C       -1.235592000      6.073751000      1.630645000
C       -1.704365000      4.826848000      1.353006000
C       -3.032693000      4.201897000      1.696420000
C       -3.156443000      3.066387000      0.647823000
C       -1.694698000      2.668947000      0.454682000
C       -3.784938000      3.581449000     -0.653083000
O        1.944382000      5.949936000     -0.199178000
C        1.013912000      3.449203000     -1.014586000
C        0.510979000      7.759111000      1.448462000
C        3.452954000     -1.624544000     -0.110835000
N        4.599341000     -1.419475000      0.502174000
N        1.658510000      8.242283000      1.022184000
C        2.194162000      9.548358000      1.376007000
C        3.425834000      9.429577000      2.273993000
C        4.018063000     10.798026000      2.607963000
C        5.247946000     10.692129000      3.507489000
C        5.805340000     -2.206162000      0.290859000
C        6.883813000     -1.403936000     -0.437838000
C        8.166839000     -2.213607000     -0.620077000
C        9.250113000     -1.423794000     -1.351966000
H        1.113637000     -2.049609000     -1.263400000
H        1.707052000      1.793298000      3.061608000
H        0.124871000      2.409533000      2.496196000
H        1.628567000      3.073365000      1.855394000
H       -3.138843000      0.650214000     -0.599512000
H       -1.441405000     -0.162556000     -2.069530000
H       -1.674879000     -1.628825000     -1.098012000
H       -1.811534000     -1.012001000      1.617883000
H       -3.350405000     -1.387953000      0.813622000
H       -3.216201000      0.042961000      1.858016000
H       -1.820574000      6.781391000      2.217188000
H       -3.864061000      4.914021000      1.648491000
H       -3.015847000      3.770539000      2.707385000
H       -3.749319000      2.231723000      1.034666000
H       -3.227701000      4.447696000     -1.028863000
H       -4.823146000      3.887856000     -0.483316000
H       -3.775465000      2.809687000     -1.429938000
H        0.365796000      2.684820000     -1.449961000
H        1.872953000      2.930880000     -0.566652000
H        1.410570000      4.093838000     -1.805304000
H       -0.096131000      8.410493000      2.080354000
H        3.402501000     -2.476167000     -0.792186000
H        1.405693000     10.122062000      1.877832000
H        2.458333000     10.078286000      0.450911000
H        4.181339000      8.810795000      1.770738000
H        3.145203000      8.905766000      3.197837000
H        3.252261000     11.414442000      3.098460000
H        4.283937000     11.314691000      1.675659000
H        4.997799000     10.203575000      4.456097000
H        5.659664000     11.680552000      3.735842000
H        6.035343000     10.101985000      3.024959000
H        5.538409000     -3.101510000     -0.283421000
H        6.182573000     -2.534117000      1.268794000
H        7.099543000     -0.489028000      0.130824000
H        6.495265000     -1.090061000     -1.416174000
H        7.939123000     -3.133151000     -1.176513000
H        8.538806000     -2.528838000      0.364325000
H        8.908362000     -1.122795000     -2.348810000
H       10.161618000     -2.017945000     -1.473523000
H        9.511461000     -0.514194000     -0.799294000
H        2.185150000      7.572077000      0.434265000
H        4.581993000     -0.594937000      1.128006000

Gibbs free energy (r2scan-3c/CPCM(CH2Cl2)) = -1651.44087291 Eh
M4-oR
C       -1.901681000      2.962812000     -0.425681000
C       -3.241575000      2.624079000     -0.443427000
C       -3.622670000      1.428900000      0.186540000
C       -2.667379000      0.661457000      0.865076000
C       -1.313401000      1.000341000      0.882530000
C       -0.918409000      2.138739000      0.156119000
C        0.382698000      2.797915000      0.025906000
C       -0.368275000      0.200541000      1.731632000
C        0.071328000      4.282773000     -0.156868000
C       -1.266457000      4.228026000     -0.941000000
C       -0.113972000      5.002867000      1.184917000
C        2.123280000      0.915459000     -0.136751000
C        1.614999000     -0.192343000     -0.840018000
C        2.364925000     -1.369658000     -0.819930000
C        3.599147000     -1.460499000     -0.164017000
C        4.152684000     -0.323802000      0.445838000
C        3.412329000      0.843049000      0.427284000
C        3.831449000      2.204487000      0.917636000
C        2.891389000      3.154793000      0.130182000
C        1.638904000      2.292990000     -0.023913000
C        3.504918000      3.526406000     -1.225820000
C        0.366787000     -0.134266000     -1.672203000
N        4.267159000     -2.696341000     -0.233281000
N       -4.955308000      0.984481000      0.250786000
C        5.302319000     -3.146980000      0.540254000
O        5.795932000     -2.505608000      1.469047000
C        5.797946000     -4.514941000      0.187895000
C        5.746037000     -5.032532000     -1.111746000
C        6.248868000     -6.302597000     -1.378168000
C        6.799039000     -7.067737000     -0.352616000
C        6.858549000     -6.553322000      0.941926000
C        6.369822000     -5.280732000      1.209406000
C       -6.012876000      1.353410000     -0.535943000
O       -5.928920000      2.154949000     -1.467679000
C       -7.310566000      0.689672000     -0.193699000
C       -8.237019000      0.504686000     -1.225429000
C       -9.464419000     -0.092369000     -0.966737000
C       -9.788039000     -0.493811000      0.328702000
C       -8.877906000     -0.294837000      1.363993000
C       -7.641789000      0.290439000      1.106495000
H       -3.979105000      3.269525000     -0.902060000
H       -2.995597000     -0.213608000      1.423549000
H        0.131529000     -0.591519000      1.161538000
H       -0.907653000     -0.272345000      2.557414000
H        0.422301000      0.838524000      2.138603000
H        0.850794000      4.786754000     -0.736975000
H       -1.068116000      4.145429000     -2.019091000
H       -1.894105000      5.111796000     -0.781741000
H       -0.922043000      4.535263000      1.760011000
H       -0.372382000      6.055588000      1.024217000
H        0.799049000      4.960283000      1.787599000
H        1.991556000     -2.236909000     -1.362076000
H        5.139935000     -0.356159000      0.887659000
H        4.893514000      2.408682000      0.742659000
H        3.643617000      2.297580000      1.996743000
H        2.682005000      4.066680000      0.698307000
H        3.760187000      2.621148000     -1.789453000
H        4.419813000      4.113285000     -1.086565000
H        2.805979000      4.115169000     -1.828620000
H        0.421819000     -0.859480000     -2.489187000
H       -0.532749000     -0.357953000     -1.086620000
H        0.225509000      0.866985000     -2.090672000
H        3.849811000     -3.375698000     -0.854388000
H       -5.115226000      0.203793000      0.872321000
H        5.349269000     -4.440119000     -1.932235000
H        6.217668000     -6.691348000     -2.391959000
H        7.187209000     -8.060393000     -0.562867000
H        7.288669000     -7.146060000      1.744213000
H        6.417637000     -4.868279000      2.212584000
H       -7.978633000      0.827610000     -2.229297000
H      -10.172285000     -0.243979000     -1.776637000
H      -10.750788000     -0.954351000      0.531863000
H       -9.132800000     -0.588484000      2.378233000
H       -6.957802000      0.464441000      1.933152000

Gibbs free energy (r2scan-3c/CPCM(CH2Cl2)) = -1801.88800372 Eh
M4-oOH
C       -2.830945000     -2.350741000      0.561767000
C       -3.922087000     -1.515450000      0.639945000
C       -3.859377000     -0.241765000      0.052595000
C       -2.708049000      0.150187000     -0.655196000
C       -1.598444000     -0.713838000     -0.761838000
C       -1.645203000     -1.935116000     -0.077823000
C       -0.676978000     -3.035766000     -0.007701000
C       -0.468337000     -0.312307000     -1.661325000
O       -2.593968000      1.375874000     -1.233678000
C       -1.510571000     -4.301706000      0.183948000
C       -2.694016000     -3.773375000      1.037479000
C       -2.008691000     -4.869957000     -1.150882000
C        1.645441000     -1.935142000      0.079151000
C        1.598815000     -0.713582000      0.762669000
C        2.708414000      0.150393000      0.655491000
C        3.859628000     -0.241886000     -0.052305000
C        3.922235000     -1.515832000     -0.639105000
C        2.831098000     -2.351073000     -0.560411000
C        2.694081000     -3.773913000     -1.035480000
C        1.510704000     -4.301835000     -0.181603000
C        0.677169000     -3.035787000      0.009564000
C        2.008928000     -4.869516000      1.153432000
O        2.594424000      1.376321000      1.233455000
C        0.468888000     -0.311660000      1.662207000
N        4.978119000      0.607629000     -0.256698000
N       -4.977875000      0.607877000      0.256448000
C        5.555713000      1.461107000      0.623796000
O        5.110150000      1.647739000      1.773797000
C        6.776658000      2.170597000      0.153129000
C        7.017370000      2.452869000     -1.197133000
C        8.172840000      3.130635000     -1.571454000
C        9.097086000      3.525911000     -0.607079000
C        8.856947000      3.253431000      0.738828000
C        7.698980000      2.587594000      1.119642000
C       -5.555348000      1.460883000     -0.624590000
O       -5.109544000      1.646977000     -1.774576000
C       -6.776358000      2.170637000     -0.154480000
C       -7.698451000      2.587263000     -1.121372000
C       -8.856479000      3.253305000     -0.741099000
C       -9.096911000      3.526359000      0.604638000
C       -8.172897000      3.131451000      1.569385000
C       -7.017367000      2.453489000      1.195608000
H       -4.837714000     -1.829178000      1.137571000
H        0.206246000      0.412176000     -1.188092000
H       -0.863018000      0.161424000     -2.564817000
H        0.128418000     -1.183988000     -1.937276000
H       -3.496518000      1.633171000     -1.561426000
H       -0.948567000     -5.071912000      0.721369000
H       -2.430035000     -3.803919000      2.104107000
H       -3.611082000     -4.357235000      0.901159000
H       -1.171379000     -5.153788000     -1.796777000
H       -2.609651000     -4.123136000     -1.683105000
H       -2.631205000     -5.756088000     -0.983577000
H        4.837789000     -1.829791000     -1.136721000
H        3.611143000     -4.357740000     -0.898992000
H        2.429995000     -3.804922000     -2.102068000
H        0.948628000     -5.072258000     -0.718637000
H        1.171665000     -5.153044000      1.799523000
H        2.609953000     -4.122480000      1.685278000
H        2.631404000     -5.755737000      0.986460000
H        3.497055000      1.633821000      1.560854000
H       -0.127877000     -1.183198000      1.938570000
H       -0.205716000      0.412711000      1.188838000
H        0.863757000      0.162358000      2.565469000
H        5.508699000      0.404740000     -1.093476000
H       -5.508564000      0.405397000      1.093257000
H        6.293089000      2.182421000     -1.960861000
H        8.346348000      3.358308000     -2.619116000
H        9.999780000      4.052665000     -0.903390000
H        9.573832000      3.562983000      1.493779000
H        7.501371000      2.375661000      2.165633000
H       -7.500620000      2.374881000     -2.167229000
H       -9.573178000      3.562571000     -1.496344000
H       -9.999653000      4.053269000      0.900527000
H       -8.346633000      3.359565000      2.616913000
H       -6.293272000      2.183341000      1.959618000

Gibbs free energy (r2scan-3c/CPCM(CH2Cl2)) = -1838.21072597 Eh
M4-H
C        0.446835000      0.252068000     -1.322999000
C        1.617934000     -0.321987000     -1.760256000
C        2.831052000      0.088988000     -1.171411000
C        2.806226000      1.024041000     -0.127486000
C        1.625235000      1.619914000      0.324057000
C        0.434470000      1.269943000     -0.338538000
C       -0.954517000      1.640012000     -0.075164000
C        1.666600000      2.512809000      1.529873000
C       -1.792936000      0.442519000     -0.518772000
C       -0.965848000     -0.088990000     -1.718292000
C       -1.903611000     -0.621123000      0.581320000
C       -0.917352000      4.115588000      0.602297000
C        0.067812000      4.818204000     -0.115454000
C        0.352491000      6.122269000      0.299599000
C       -0.320512000      6.742428000      1.361303000
C       -1.370957000      6.058983000      2.006953000
C       -1.666132000      4.776652000      1.606031000
C       -2.793711000      3.890061000      2.065028000
C       -2.939732000      2.888700000      0.889646000
C       -1.499919000      2.792457000      0.388482000
C       -3.886284000      3.441972000     -0.183617000
C        0.742614000      4.272708000     -1.340201000
C        0.059891000      8.097308000      1.718228000
C        4.113831000     -0.463355000     -1.566709000
N        4.210649000     -1.329475000     -2.516970000
N       -0.515924000      8.723753000      2.686875000
N       -0.085985000      9.988790000      2.926989000
N        5.461767000     -1.779675000     -2.791692000
C       -0.588001000     10.708127000      3.983634000
O       -1.393122000     10.247948000      4.789122000
C       -0.064900000     12.103411000      4.087135000
C        0.302384000     12.862488000      2.969637000
C        0.751716000     14.169520000      3.132092000
C        0.844011000     14.725259000      4.405827000
C        0.472271000     13.974528000      5.520515000
C        0.011382000     12.673782000      5.362314000
C        5.685723000     -2.647597000     -3.831675000
O        4.803328000     -3.024331000     -4.598988000
C        7.105780000     -3.091759000     -3.968233000
C        7.971883000     -3.220039000     -2.875570000
C        9.275440000     -3.667303000     -3.068407000
C        9.725751000     -3.983235000     -4.347975000
C        8.863828000     -3.863761000     -5.437412000
C        7.558127000     -3.429184000     -5.248351000
H        1.616659000     -1.095874000     -2.522335000
H        2.519106000      2.250854000      2.163075000
H        0.745895000      2.423597000      2.114580000
H        1.765222000      3.570873000      1.259282000
H       -2.795215000      0.750789000     -0.831590000
H       -1.246631000      0.447978000     -2.635165000
H       -1.108241000     -1.160000000     -1.897472000
H       -0.907270000     -0.973594000      0.873104000
H       -2.481367000     -1.481159000      0.225165000
H       -2.396175000     -0.220270000      1.472999000
H       -1.946341000      6.553667000      2.784043000
H       -3.713534000      4.447732000      2.271005000
H       -2.510259000      3.354174000      2.981702000
H       -3.307497000      1.918309000      1.236804000
H       -3.556251000      4.435976000     -0.507923000
H       -4.903938000      3.530423000      0.212436000
H       -3.913907000      2.790411000     -1.062870000
H        0.076849000      3.596443000     -1.885170000
H        1.643437000      3.697069000     -1.095998000
H        1.040377000      5.091225000     -2.001744000
H        0.861867000      8.561143000      1.126135000
H        4.998363000     -0.108006000     -1.019200000
H        0.673472000     10.380274000      2.373286000
H        6.256285000     -1.410646000     -2.273503000
H        0.206706000     12.456761000      1.966060000
H        1.021704000     14.757608000      2.259706000
H        1.198190000     15.744815000      4.529578000
H        0.540289000     14.406067000      6.515027000
H       -0.287744000     12.082728000      6.222573000
H        7.629892000     -3.010021000     -1.865571000
H        9.937707000     -3.777754000     -2.214596000
H       10.744963000     -4.329244000     -4.495389000
H        9.210929000     -4.112183000     -6.436280000
H        6.876212000     -3.338932000     -6.088380000
H        3.740815000      1.275418000      0.371133000
H        1.108565000      6.688445000     -0.241787000

Gibbs free energy (r2scan-3c/CPCM(CH2Cl2)) = -2067.15584035 Eh
M4-OMe
C        0.502261000      0.259889000     -1.296854000
C        1.671616000     -0.326350000     -1.715689000
C        2.892241000      0.085714000     -1.143004000
C        2.868399000      1.047074000     -0.113995000
C        1.683066000      1.652617000      0.333985000
C        0.496535000      1.289586000     -0.326345000
C       -0.891445000      1.668697000     -0.066384000
C        1.706798000      2.534427000      1.546082000
O        4.057685000      1.337524000      0.526709000
C       -1.734827000      0.469801000     -0.497216000
C       -0.910985000     -0.080291000     -1.689864000
C       -1.850022000     -0.578927000      0.616698000
C       -0.855463000      4.151586000      0.598582000
C        0.145796000      4.838610000     -0.109542000
C        0.429412000      6.150287000      0.305156000
C       -0.270085000      6.788813000      1.347372000
C       -1.333511000      6.104090000      1.970299000
C       -1.620569000      4.817379000      1.585225000
C       -2.754990000      3.935174000      2.034638000
C       -2.883802000      2.928154000      0.862928000
C       -1.437175000      2.827532000      0.381967000
C       -3.813046000      3.476042000     -0.228119000
O        1.376225000      6.884959000     -0.382874000
C        0.806127000      4.284342000     -1.335935000
C        0.088157000      8.145162000      1.717216000
C        4.162089000     -0.484587000     -1.550276000
N        4.222480000     -1.352999000     -2.503405000
N       -0.524359000      8.749150000      2.679531000
N       -0.123494000     10.019460000      2.940268000
N        5.460742000     -1.825882000     -2.798223000
C       -0.660231000     10.719659000      3.992367000
O       -1.471986000     10.237309000      4.778382000
C       -0.165648000     12.123686000      4.117312000
C        0.204270000     12.900223000      3.012712000
C        0.626290000     14.213851000      3.194200000
C        0.688841000     14.759032000      4.474316000
C        0.314580000     13.990762000      5.576109000
C       -0.119344000     12.683183000      5.398733000
C        5.652847000     -2.691378000     -3.846219000
O        4.752047000     -3.046947000     -4.602458000
C        7.062014000     -3.161341000     -4.007558000
C        7.943053000     -3.313140000     -2.929922000
C        9.234592000     -3.783788000     -3.146706000
C        9.658222000     -4.099998000     -4.435297000
C        8.781305000     -3.957085000     -5.509829000
C        7.487368000     -3.499002000     -5.296879000
H        1.671024000     -1.113490000     -2.464084000
H        2.520593000      2.236589000      2.212347000
H        0.754767000      2.467939000      2.079782000
H        1.853631000      3.592282000      1.295196000
H       -2.735616000      0.778878000     -0.813619000
H       -1.191111000      0.445202000     -2.613492000
H       -1.058079000     -1.153088000     -1.853740000
H       -0.855258000     -0.933387000      0.911420000
H       -2.433316000     -1.439981000      0.272332000
H       -2.338736000     -0.163798000      1.503985000
H       -1.922335000      6.609685000      2.730085000
H       -3.677594000      4.494655000      2.222275000
H       -2.487210000      3.403650000      2.958477000
H       -3.257480000      1.959929000      1.209542000
H       -3.477937000      4.468536000     -0.551812000
H       -4.836829000      3.566113000      0.151339000
H       -3.826454000      2.820267000     -1.104571000
H        0.140794000      3.573887000     -1.834141000
H        1.731994000      3.741826000     -1.107866000
H        1.058661000      5.093686000     -2.025871000
H        0.891062000      8.628647000      1.148638000
H        5.059223000     -0.149018000     -1.017721000
H        0.636349000     10.432202000      2.402824000
H        6.269663000     -1.475268000     -2.289416000
H        0.131896000     12.502291000      2.004061000
H        0.898298000     14.815187000      2.331519000
H        1.021815000     15.783803000      4.612963000
H        0.359550000     14.413817000      6.575565000
H       -0.419870000     12.078540000      6.248993000
H        7.621827000     -3.103266000     -1.913066000
H        9.908192000     -3.912401000     -2.304379000
H       10.668096000     -4.464466000     -4.601315000
H        9.107354000     -4.205633000     -6.515739000
H        6.793849000     -3.390546000     -6.125179000
C        2.730621000      6.591009000      0.004072000
H        2.883367000      6.822075000      1.066507000
H        2.974167000      5.537285000     -0.177007000
H        3.373654000      7.225717000     -0.609376000
C        4.657990000      2.573994000      0.100924000
H        4.894977000      2.534873000     -0.970468000
H        3.993073000      3.423975000      0.295097000
H        5.576944000      2.688683000      0.679785000

Gibbs free energy (r2scan-3c/CPCM(CH2Cl2)) = -1988.66916140 Eh
M4-OH
C        0.620013000      0.263208000     -1.186313000
C        1.812496000     -0.287972000     -1.583668000
C        3.021261000      0.177356000     -1.021270000
C        2.972078000      1.173516000     -0.012280000
C        1.754980000      1.733755000      0.415630000
C        0.589104000      1.316078000     -0.240472000
C       -0.810222000      1.690379000     -0.024806000
C        1.768761000      2.662224000      1.592473000
O        4.097218000      1.610172000      0.598496000
C       -1.632465000      0.466863000     -0.423529000
C       -0.782986000     -0.116279000     -1.583351000
C       -1.756929000     -0.540212000      0.726778000
C       -0.791540000      4.200844000      0.518800000
C        0.240074000      4.844837000     -0.177793000
C        0.568661000      6.153237000      0.220316000
C       -0.153182000      6.826771000      1.239163000
C       -1.251923000      6.177555000      1.843569000
C       -1.570465000      4.893936000      1.476484000
C       -2.727141000      4.036455000      1.920095000
C       -2.830762000      2.991069000      0.778465000
C       -1.373166000      2.868801000      0.339765000
C       -3.729234000      3.501808000     -0.355006000
O        1.592852000      6.753286000     -0.428158000
C        0.941433000      4.261033000     -1.367116000
C        0.163755000      8.171200000      1.645925000
C        4.258900000     -0.415117000     -1.457593000
N        5.392619000     -0.043838000     -0.952512000
N        1.138738000      8.823061000      1.095781000
N        1.380608000     10.088496000      1.519648000
N        6.520267000     -0.641111000     -1.412033000
C        2.448190000     10.789506000      1.015731000
O        3.240579000     10.305405000      0.210996000
C        2.577009000     12.183682000      1.531207000
C        1.473792000     12.960678000      1.904232000
C        1.659964000     14.265859000      2.349265000
C        2.942935000     14.801851000      2.430862000
C        4.043182000     14.033068000      2.053191000
C        3.861720000     12.733721000      1.597072000
C        7.738576000     -0.328611000     -0.862363000
O        7.862935000      0.451089000      0.079148000
C        8.900329000     -1.021805000     -1.491731000
C        8.930797000     -1.376906000     -2.845719000
C       10.057585000     -1.996580000     -3.377394000
C       11.155136000     -2.271412000     -2.565092000
C       11.130888000     -1.911881000     -1.218127000
C       10.013442000     -1.282111000     -0.685218000
H        1.698138000      7.666575000     -0.051903000
H        4.867220000      1.123730000      0.202469000
H        1.845321000     -1.091300000     -2.317257000
H        2.469860000      2.295438000      2.348066000
H        0.773571000      2.741896000      2.033786000
H        2.092053000      3.674470000      1.318876000
H       -2.630748000      0.753701000     -0.768197000
H       -1.064435000      0.364086000     -2.530939000
H       -0.912434000     -1.197601000     -1.702446000
H       -0.764022000     -0.871518000      1.052980000
H       -2.324837000     -1.420468000      0.405832000
H       -2.266226000     -0.096330000      1.588421000
H       -1.840383000      6.714394000      2.585228000
H       -3.651369000      4.608461000      2.057335000
H       -2.498278000      3.531751000      2.869198000
H       -3.216363000      2.036148000      1.148611000
H       -3.380900000      4.480096000     -0.706699000
H       -4.762342000      3.609486000     -0.006465000
H       -3.722191000      2.813191000     -1.206186000
H        0.372546000      3.425987000     -1.780152000
H        1.942847000      3.888532000     -1.117418000
H        1.067688000      5.027048000     -2.138004000
H       -0.453431000      8.619479000      2.435534000
H        4.202774000     -1.191515000     -2.231809000
H        0.827698000     10.475552000      2.280499000
H        6.446045000     -1.388185000     -2.098012000
H        0.463338000     12.570574000      1.816415000
H        0.798864000     14.868137000      2.624059000
H        3.085057000     15.820223000      2.781486000
H        5.044721000     14.449220000      2.113058000
H        4.710665000     12.128368000      1.294375000
H        8.097731000     -1.140983000     -3.502615000
H       10.080783000     -2.256803000     -4.431676000
H       12.031952000     -2.758193000     -2.982761000
H       11.986663000     -2.121574000     -0.582874000
H        9.986225000     -0.991310000      0.360517000

Gibbs free energy (r2scan-3c/CPCM(DMSO)) = -1651.44457326 Eh
M4-oR (DMSO)
C       -1.901779000      2.964074000     -0.423577000
C       -3.241818000      2.625190000     -0.440580000
C       -3.622755000      1.429169000      0.188183000
C       -2.667428000      0.661345000      0.866181000
C       -1.313414000      1.000451000      0.883114000
C       -0.918349000      2.139084000      0.156875000
C        0.382905000      2.798007000      0.025872000
C       -0.368524000      0.199852000      1.731792000
C        0.072027000      4.283150000     -0.155706000
C       -1.266829000      4.229779000     -0.938052000
C       -0.110845000      5.002748000      1.186756000
C        2.123107000      0.915137000     -0.138759000
C        1.614148000     -0.192563000     -0.841852000
C        2.363653000     -1.370369000     -0.822906000
C        3.598399000     -1.461226000     -0.168250000
C        4.153016000     -0.324403000      0.440609000
C        3.413063000      0.842852000      0.423551000
C        3.833269000      2.204312000      0.912934000
C        2.891733000      3.154637000      0.127302000
C        1.639010000      2.292806000     -0.025085000
C        3.502905000      3.526990000     -1.229635000
C        0.364971000     -0.134754000     -1.672674000
N        4.267108000     -2.697035000     -0.238511000
N       -4.955367000      0.984007000      0.252426000
C        5.289345000     -3.153261000      0.546627000
O        5.767172000     -2.518486000      1.489911000
C        5.793245000     -4.517128000      0.191731000
C        5.764285000     -5.022433000     -1.113596000
C        6.273906000     -6.289233000     -1.383060000
C        6.807638000     -7.063313000     -0.355391000
C        6.843544000     -6.561404000      0.945054000
C        6.348074000     -5.292043000      1.216037000
C       -6.010824000      1.347673000     -0.537369000
O       -5.924754000      2.144229000     -1.475003000
C       -7.309683000      0.687552000     -0.193933000
C       -8.232795000      0.490952000     -1.226768000
C       -9.461289000     -0.102997000     -0.965445000
C       -9.789139000     -0.489744000      0.333526000
C       -8.882007000     -0.279782000      1.369415000
C       -7.644767000      0.302265000      1.109613000
H       -3.979246000      3.272675000     -0.896641000
H       -2.995878000     -0.213856000      1.424137000
H        0.130016000     -0.592401000      1.160875000
H       -0.908432000     -0.273158000      2.557110000
H        0.422566000      0.837255000      2.138790000
H        0.850862000      4.787154000     -0.736512000
H       -1.069900000      4.148759000     -2.016530000
H       -1.893865000      5.113602000     -0.776648000
H       -0.918022000      4.535241000      1.763310000
H       -0.369453000      6.055441000      1.026298000
H        0.803494000      4.959999000      1.787443000
H        1.989747000     -2.237698000     -1.364383000
H        5.141846000     -0.355511000      0.879232000
H        4.894960000      2.408533000      0.735722000
H        3.647617000      2.297754000      1.992397000
H        2.683396000      4.066363000      0.695934000
H        3.756909000      2.622181000     -1.794684000
H        4.418262000      4.113282000     -1.091034000
H        2.802981000      4.116858000     -1.830222000
H        0.419752000     -0.859946000     -2.489644000
H       -0.533364000     -0.359828000     -1.085768000
H        0.222575000      0.866675000     -2.090450000
H        3.859446000     -3.370666000     -0.872660000
H       -5.115834000      0.207571000      0.879655000
H        5.379103000     -4.423679000     -1.934933000
H        6.260230000     -6.668572000     -2.400812000
H        7.200864000     -8.053441000     -0.568309000
H        7.259827000     -7.161514000      1.749201000
H        6.376727000     -4.891009000      2.224609000
H       -7.971781000      0.800531000     -2.234203000
H      -10.166283000     -0.264220000     -1.776036000
H      -10.752582000     -0.947987000      0.538735000
H       -9.139762000     -0.562869000      2.385948000
H       -6.962503000      0.483139000      1.936175000

Gibbs free energy (r2scan-3c/CPCM(DMSO)) = -1801.89195116 Eh
M4-oOH (DMSO)
C       -2.830459000     -2.349392000      0.566189000
C       -3.922123000     -1.514796000      0.645867000
C       -3.860963000     -0.240979000      0.058414000
C       -2.709979000      0.151659000     -0.649612000
C       -1.600275000     -0.711739000     -0.758650000
C       -1.645550000     -1.933455000     -0.075012000
C       -0.677046000     -3.034042000     -0.006459000
C       -0.471450000     -0.310220000     -1.660047000
O       -2.597436000      1.379203000     -1.226931000
C       -1.510148000     -4.300132000      0.186806000
C       -2.692468000     -3.771831000      1.041888000
C       -2.010005000     -4.869287000     -1.146994000
C        1.645789000     -1.933444000      0.076258000
C        1.600553000     -0.711401000      0.759312000
C        2.710246000      0.151952000      0.649792000
C        3.861193000     -0.241028000     -0.058111000
C        3.922313000     -1.515126000     -0.644962000
C        2.830662000     -2.349691000     -0.564807000
C        2.692643000     -3.772359000     -1.039812000
C        1.510349000     -4.300240000     -0.184434000
C        0.677268000     -3.034050000      0.008253000
C        2.010243000     -4.868762000      1.149622000
O        2.597689000      1.379792000      1.226472000
C        0.471777000     -0.309451000      1.660577000
N        4.980847000      0.606952000     -0.261941000
N       -4.980623000      0.607117000      0.261722000
C        5.558079000      1.458804000      0.619136000
O        5.109777000      1.644650000      1.769659000
C        6.780247000      2.168122000      0.152792000
C        7.024125000      2.451305000     -1.196846000
C        8.180305000      3.129861000     -1.567650000
C        9.102184000      3.524808000     -0.600707000
C        8.859313000      3.250702000      0.744505000
C        7.700598000      2.584094000      1.121976000
C       -5.557655000      1.458609000     -0.619832000
O       -5.109030000      1.644029000     -1.770297000
C       -6.779888000      2.168186000     -0.154047000
C       -7.699963000      2.583877000     -1.123614000
C       -8.858727000      3.250702000     -0.746680000
C       -9.101925000      3.525305000      0.598372000
C       -8.180322000      3.130635000      1.565692000
C       -7.024095000      2.451867000      1.195426000
H       -4.836687000     -1.828486000      1.145350000
H        0.204731000      0.413656000     -1.188039000
H       -0.866816000      0.163005000     -2.563580000
H        0.124644000     -1.182099000     -1.936882000
H       -3.501612000      1.634159000     -1.553919000
H       -0.947190000     -5.069923000      0.723631000
H       -2.426859000     -3.801781000      2.108095000
H       -3.609686000     -4.355707000      0.907385000
H       -1.173561000     -5.153872000     -1.793703000
H       -2.612189000     -4.123184000     -1.679005000
H       -2.632215000     -5.755185000     -0.977560000
H        4.836845000     -1.829052000     -1.144354000
H        3.609861000     -4.356177000     -0.905059000
H        2.426997000     -3.802823000     -2.105995000
H        0.947364000     -5.070280000     -0.720873000
H        1.173816000     -5.153043000      1.796487000
H        2.612438000     -4.122407000      1.681267000
H        2.632450000     -5.754739000      0.980592000
H        3.501888000      1.634986000      1.553228000
H       -0.124306000     -1.181197000      1.937852000
H       -0.204422000      0.414209000      1.188265000
H        0.867190000      0.164194000      2.563869000
H        5.511399000      0.403708000     -1.099072000
H       -5.511318000      0.404255000      1.098857000
H        6.302936000      2.179410000     -1.962921000
H        8.356508000      3.357683000     -2.614836000
H       10.005518000      4.051933000     -0.894495000
H        9.574770000      3.559075000      1.501328000
H        7.502560000      2.370159000      2.167508000
H       -7.501674000      2.369554000     -2.169019000
H       -9.573967000      3.558856000     -1.503797000
H      -10.005296000      4.052600000      0.891741000
H       -8.356778000      3.358842000      2.612752000
H       -6.303125000      2.180194000      1.961785000

Gibbs free energy (r2scan-3c/CPCM(DMSO)) = -1838.21622278 Eh
M4-H (DMSO)
C        0.442738000      0.251834000     -1.326343000
C        1.613389000     -0.322086000     -1.765224000
C        2.827651000      0.088863000     -1.178103000
C        2.804355000      1.023723000     -0.133833000
C        1.623809000      1.619289000      0.319563000
C        0.432022000      1.269642000     -0.341544000
C       -0.956667000      1.639506000     -0.076205000
C        1.667476000      2.511705000      1.525610000
C       -1.795915000      0.442358000     -0.519135000
C       -0.970443000     -0.089064000     -1.719747000
C       -1.905836000     -0.621426000      0.580925000
C       -0.918750000      4.114632000      0.603251000
C        0.065450000      4.818171000     -0.115070000
C        0.350706000      6.121969000      0.300803000
C       -0.321190000      6.741058000      1.363968000
C       -1.371178000      6.056740000      2.010018000
C       -1.666824000      4.774644000      1.608431000
C       -2.793839000      3.887611000      2.067754000
C       -2.940836000      2.887126000      0.891800000
C       -1.501532000      2.791621000      0.389080000
C       -3.888690000      3.440716000     -0.180181000
C        0.739138000      4.274416000     -1.341152000
C        0.061136000      8.095478000      1.720542000
C        4.110880000     -0.462017000     -1.573726000
N        4.209003000     -1.327786000     -2.524781000
N       -0.511716000      8.722002000      2.691453000
N       -0.078613000      9.987323000      2.930107000
N        5.462649000     -1.775244000     -2.797781000
C       -0.580746000     10.707567000      3.983542000
O       -1.388070000     10.246975000      4.789651000
C       -0.060156000     12.103088000      4.087586000
C        0.306910000     12.861554000      2.969452000
C        0.753398000     14.169665000      3.131324000
C        0.843080000     14.727124000      4.404640000
C        0.472193000     13.976751000      5.520016000
C        0.014146000     12.674801000      5.362602000
C        5.689091000     -2.645282000     -3.832842000
O        4.806244000     -3.026523000     -4.600688000
C        7.108645000     -3.089822000     -3.967288000
C        7.973498000     -3.213011000     -2.872846000
C        9.277218000     -3.661210000     -3.062566000
C        9.728993000     -3.983168000     -4.340261000
C        8.868538000     -3.868136000     -5.431490000
C        7.562591000     -3.432541000     -5.245739000
H        1.609551000     -1.096222000     -2.527108000
H        2.520149000      2.247999000      2.157821000
H        0.746875000      2.424230000      2.110779000
H        1.768670000      3.569415000      1.254588000
H       -2.798385000      0.750935000     -0.830732000
H       -1.252458000      0.448279000     -2.636018000
H       -1.113348000     -1.160004000     -1.898883000
H       -0.909336000     -0.974038000      0.872269000
H       -2.483730000     -1.481239000      0.224475000
H       -2.398285000     -0.220611000      1.472689000
H       -1.946983000      6.549826000      2.787878000
H       -3.713630000      4.444837000      2.275043000
H       -2.509329000      3.350832000      2.983574000
H       -3.307984000      1.916506000      1.238688000
H       -3.559156000      4.434843000     -0.504865000
H       -4.905638000      3.529038000      0.217689000
H       -3.917610000      2.789017000     -1.059296000
H        0.073892000      3.596805000     -1.885123000
H        1.641866000      3.701288000     -1.098068000
H        1.034289000      5.093975000     -2.002537000
H        0.861504000      8.559164000      1.126867000
H        4.994884000     -0.106612000     -1.026220000
H        0.678434000     10.378295000      2.372389000
H        6.254902000     -1.406505000     -2.275642000
H        0.215112000     12.454076000      1.966276000
H        1.023794000     14.757032000      2.258576000
H        1.195242000     15.747500000      4.527619000
H        0.539178000     14.409208000      6.514229000
H       -0.282457000     12.084356000      6.224203000
H        7.631308000     -2.996692000     -1.864282000
H        9.938664000     -3.767092000     -2.207537000
H       10.748438000     -4.329735000     -4.484918000
H        9.217057000     -4.120211000     -6.428979000
H        6.883219000     -3.344427000     -6.088095000
H        3.739780000      1.275067000      0.363112000
H        1.106296000      6.688743000     -0.240532000

Gibbs free energy (r2scan-3c/CPCM(DMSO)) = -2067.16158696 Eh
M4-OMe (DMSO)
C        0.496426000      0.255561000     -1.293871000
C        1.665830000     -0.330416000     -1.712986000
C        2.887034000      0.082663000     -1.141666000
C        2.863613000      1.044254000     -0.112441000
C        1.678088000      1.650030000      0.335359000
C        0.491375000      1.286474000     -0.324390000
C       -0.896552000      1.666237000     -0.065007000
C        1.702464000      2.533278000      1.546321000
O        4.052145000      1.333906000      0.528405000
C       -1.740550000      0.467276000     -0.494296000
C       -0.916930000     -0.084880000     -1.686090000
C       -1.856740000     -0.579731000      0.621163000
C       -0.859447000      4.149860000      0.597134000
C        0.142730000      4.835546000     -0.110994000
C        0.427633000      6.147437000      0.302910000
C       -0.271484000      6.786896000      1.345182000
C       -1.336473000      6.103466000      1.967434000
C       -1.624952000      4.816917000      1.582855000
C       -2.760191000      3.935907000      2.032380000
C       -2.888724000      2.927564000      0.861829000
C       -1.441903000      2.825904000      0.381781000
C       -3.817253000      3.474162000     -0.230502000
O        1.374009000      6.880742000     -0.385698000
C        0.803840000      4.279729000     -1.336198000
C        0.090950000      8.141808000      1.715899000
C        4.157775000     -0.484091000     -1.550549000
N        4.219887000     -1.355055000     -2.501779000
N       -0.523284000      8.749351000      2.675375000
N       -0.115304000     10.018003000      2.938206000
N        5.461589000     -1.820935000     -2.798278000
C       -0.656606000     10.720980000      3.983694000
O       -1.479010000     10.241739000      4.763556000
C       -0.158303000     12.122570000      4.113872000
C        0.222134000     12.897661000      3.011681000
C        0.646748000     14.210036000      3.196305000
C        0.701561000     14.755370000      4.476861000
C        0.317552000     13.988299000      5.576288000
C       -0.119021000     12.681903000      5.395879000
C        5.655846000     -2.689500000     -3.840846000
O        4.753123000     -3.054743000     -4.593375000
C        7.066064000     -3.153424000     -4.005359000
C        7.951407000     -3.294051000     -2.929538000
C        9.244409000     -3.759930000     -3.147994000
C        9.665330000     -4.082439000     -4.436065000
C        8.784424000     -3.949959000     -5.508812000
C        7.488981000     -3.496569000     -5.294316000
H        1.663571000     -1.117944000     -2.461014000
H        2.514189000      2.233774000      2.214382000
H        0.749280000      2.470856000      2.078439000
H        1.854808000      3.589891000      1.293705000
H       -2.741030000      0.776439000     -0.811302000
H       -1.197062000      0.439489000     -2.610344000
H       -1.064523000     -1.157858000     -1.848283000
H       -0.862290000     -0.934148000      0.917262000
H       -2.440013000     -1.440947000      0.277189000
H       -2.346305000     -0.163003000      1.507237000
H       -1.925929000      6.608870000      2.726897000
H       -3.682725000      4.495918000      2.218753000
H       -2.493189000      3.405091000      2.956844000
H       -3.262912000      1.960006000      1.209486000
H       -3.481533000      4.465945000     -0.555984000
H       -4.840912000      3.565441000      0.148987000
H       -3.830924000      2.816518000     -1.105554000
H        0.140272000      3.566172000     -1.832307000
H        1.731846000      3.741646000     -1.106558000
H        1.054225000      5.087894000     -2.028314000
H        0.899174000      8.621416000      1.152101000
H        5.055177000     -0.143256000     -1.022424000
H        0.649316000     10.426393000      2.403807000
H        6.268938000     -1.465116000     -2.290257000
H        0.157817000     12.499162000      2.002761000
H        0.927496000     14.810075000      2.335520000
H        1.036827000     15.779111000      4.617765000
H        0.357565000     14.411075000      6.576102000
H       -0.425165000     12.078684000      6.245199000
H        7.633533000     -3.077602000     -1.913039000
H        9.921557000     -3.879259000     -2.307145000
H       10.676467000     -4.442966000     -4.603138000
H        9.108641000     -4.202359000     -6.514386000
H        6.793860000     -3.395030000     -6.122196000
C        2.730018000      6.586997000      0.000894000
H        2.883400000      6.822849000      1.061966000
H        2.971805000      5.532443000     -0.176168000
H        3.372124000      7.219092000     -0.615992000
C        4.655037000      2.570734000      0.102647000
H        4.896278000      2.528535000     -0.967468000
H        3.989166000      3.420588000      0.292578000
H        5.571563000      2.685516000      0.685093000

Gibbs free energy (r2scan-3c/CPCM(DMSO)) = -1988.67468289 Eh
M4-OH (DMSO)
C        0.615648000      0.260984000     -1.186214000
C        1.808408000     -0.290345000     -1.583348000
C        3.016765000      0.174735000     -1.019808000
C        2.966551000      1.170192000     -0.010271000
C        1.749884000      1.730069000      0.417839000
C        0.584150000      1.313294000     -0.239781000
C       -0.815187000      1.688292000     -0.025553000
C        1.762425000      2.657132000      1.596012000
O        4.093663000      1.605868000      0.600512000
C       -1.637887000      0.465804000     -0.426297000
C       -0.787018000     -0.117770000     -1.584884000
C       -1.765668000     -0.541573000      0.723429000
C       -0.794477000      4.198225000      0.520152000
C        0.239212000      4.841625000     -0.174577000
C        0.569036000      6.148472000      0.226022000
C       -0.152981000      6.822431000      1.244356000
C       -1.254057000      6.174738000      1.846191000
C       -1.573909000      4.891766000      1.477093000
C       -2.732526000      4.035730000      1.918209000
C       -2.835486000      2.990539000      0.776342000
C       -1.377512000      2.867040000      0.339423000
C       -3.732196000      3.501831000     -0.358314000
O        1.596188000      6.749761000     -0.419367000
C        0.940619000      4.257890000     -1.364114000
C        0.165745000      8.166098000      1.652927000
C        4.254903000     -0.417414000     -1.455826000
N        5.387687000     -0.043584000     -0.949594000
N        1.144661000      8.814335000      1.104662000
N        1.389213000     10.079945000      1.527892000
N        6.516923000     -0.640360000     -1.407265000
C        2.457521000     10.776480000      1.024005000
O        3.251230000     10.286625000      0.221249000
C        2.589204000     12.172775000      1.531409000
C        1.486256000     12.953974000      1.896914000
C        1.673998000     14.261783000      2.333626000
C        2.957766000     14.796274000      2.414495000
C        4.057816000     14.022990000      2.045051000
C        3.875026000     12.720866000      1.597196000
C        7.733585000     -0.317601000     -0.864291000
O        7.855866000      0.470919000      0.072511000
C        8.898777000     -1.006016000     -1.491341000
C        8.929246000     -1.365400000     -2.844326000
C       10.059419000     -1.979523000     -3.375388000
C       11.160021000     -2.244766000     -2.563829000
C       11.135391000     -1.881611000     -1.217708000
C       10.014619000     -1.257178000     -0.685265000
H        1.698080000      7.662728000     -0.038787000
H        4.861422000      1.117157000      0.200565000
H        1.842004000     -1.093158000     -2.317401000
H        2.461729000      2.289160000      2.352795000
H        0.766623000      2.736316000      2.036075000
H        2.085649000      3.669962000      1.324290000
H       -2.635191000      0.753858000     -0.772497000
H       -1.066686000      0.362805000     -2.532849000
H       -0.916588000     -1.198951000     -1.704342000
H       -0.773824000     -0.874330000      1.051634000
H       -2.333614000     -1.420941000      0.400261000
H       -2.276824000     -0.097523000      1.583899000
H       -1.842704000      6.712187000      2.587193000
H       -3.656013000      4.609114000      2.054000000
H       -2.505882000      3.530749000      2.867655000
H       -3.222285000      2.035942000      1.145794000
H       -3.382920000      4.479882000     -0.709969000
H       -4.765316000      3.610531000     -0.010249000
H       -3.725128000      2.812562000     -1.208977000
H        0.370695000      3.424049000     -1.778188000
H        1.941211000      3.883085000     -1.114330000
H        1.067848000      5.023877000     -2.134973000
H       -0.452162000      8.616667000      2.440173000
H        4.200767000     -1.194178000     -2.229306000
H        0.832160000     10.470943000      2.284053000
H        6.443843000     -1.389025000     -2.092028000
H        0.475386000     12.564581000      1.811339000
H        0.813265000     14.867018000      2.603032000
H        3.100815000     15.816706000      2.758780000
H        5.060015000     14.437560000      2.105412000
H        4.724647000     12.112390000      1.302625000
H        8.093042000     -1.138868000     -3.500498000
H       10.082335000     -2.243609000     -4.428724000
H       12.039206000     -2.727564000     -2.981212000
H       11.993018000     -2.084812000     -0.582790000
H        9.987521000     -0.965480000      0.360272000
